# Supplementary material for: Structural features of Dnase1L3 responsible for serum antigen clearance
Source: Commun Biol. 2022 Aug 16;5:825. doi: 10.1038/s42003-022-03755-5 (PMC9381713; doi:10.1038/s42003-022-03755-5)
Supplement: Supplementary file 4 — Supplementary Data 1–13 [file 42003_2022_3755_MOESM4_ESM.zip]

Archive with 13 entries (13 files):
- Supplementary Data/Supplementary Data 1- FigS4C_RMSF.xlsx
- Supplementary Data/Supplementary Data 10- Fig5D_IC_EC50.xlsx
- Supplementary Data/Supplementary Data 11- Fig6a_FP.xlsx
- Supplementary Data/Supplementary Data 12- Fig6C_CD.xlsx
- Supplementary Data/Supplementary Data 13- Fig6e_PairWiseDist.xlsx
- Supplementary Data/Supplementary Data 2-FigS4B_RMSD.xlsx
- Supplementary Data/Supplementary Data 3- Fig2b_ANS.xlsx
- Supplementary Data/Supplementary Data 4- Fig2C_DeltG.xlsx
- Supplementary Data/Supplementary Data 5- Fig4d_pKa.xlsx
- Supplementary Data/Supplementary Data 6-FigS8_FP_R132A.xlsx
- Supplementary Data/Supplementary Data 7- Fig5A_EC50.xlsx
- Supplementary Data/Supplementary Data 8- Fig5B_BarrierTransfection.xlsx
- Supplementary Data/Supplementary Data 9- Fig5C_IC_degradation.xlsx
