# Supplementary material for: Structural features of Dnase1L3 responsible for serum antigen clearance
Source: Commun Biol. 2022 Aug 16;5:825. doi: 10.1038/s42003-022-03755-5 (PMC9381713; doi:10.1038/s42003-022-03755-5)
Supplement: Supplementary file 4 — Supplementary Data 1–13 [file 42003_2022_3755_MOESM4_ESM.zip › Supplementary Data/Supplementary Data 1- FigS4C_RMSF.xlsx]

## Sheet: Sheet1
Residue Position(starting from P19 of 7KIU)	R206C_1	R206C_2	R206C_3	WT_1	WT_2	WT_3
1	0.89508	1.05364	0.940441	1.02486	0.831648	1.09108
2	0.660201	0.821187	0.701456	0.772012	0.627849	0.841678
3	0.507607	0.655116	0.493118	0.516306	0.497403	0.566477
4	0.390045	0.535019	0.428332	0.437166	0.394132	0.471886
5	0.393654	0.505252	0.411139	0.423044	0.382474	0.415541
6	0.431893	0.568524	0.447827	0.457522	0.385269	0.395624
7	0.432927	0.603216	0.478819	0.492945	0.379292	0.410473
8	0.46553	0.857208	0.519125	0.577124	0.407584	0.445454
9	0.527426	1.37432	0.721548	0.75855	0.593298	0.554777
10	0.789306	2.1738	1.04702	1.28196	1.12445	0.873114
11	1.39853	2.58453	1.53375	1.64473	1.14409	0.992977
12	1.07696	3.07874	1.96845	2.95375	1.68815	0.956668
13	1.45317	3.42394	2.97508	3.20122	2.00998	1.16257
14	1.622	3.29127	3.23654	3.31478	2.05981	1.99482
15	1.65032	3.18425	2.98185	3.69986	1.93501	1.7523
16	1.26654	2.63784	2.61514	3.88041	1.44251	1.60848
17	1.31927	2.74063	3.29143	3.40337	1.49547	2.28447
18	1.36728	3.14856	2.98408	3.17075	1.76232	2.14289
19	1.25703	2.84189	2.15338	2.12537	1.54429	1.59298
20	1.24217	3.34273	2.36557	1.22879	1.1229	1.73714
21	1.16482	2.25322	1.89658	1.10062	1.02063	1.08676
22	0.855709	1.88814	1.8432	0.858137	0.764244	0.910467
23	0.699455	1.20118	0.925756	0.785553	0.766408	0.809805
24	0.709936	1.17736	0.846336	0.803196	0.74553	0.819239
25	0.620095	1.03544	0.697242	0.710331	0.61952	0.731567
26	0.540293	0.880873	0.62052	0.589831	0.566808	0.632711
27	0.531244	0.847126	0.622933	0.613369	0.641727	0.691494
28	0.568766	0.841377	0.610133	0.621443	0.644009	0.684534
29	0.491426	0.664653	0.551445	0.548357	0.503646	0.586226
30	0.511216	0.619786	0.588049	0.5304	0.521982	0.589884
31	0.625961	0.743729	0.690409	0.588023	0.636366	0.709586
32	0.590337	0.710517	0.575614	0.546047	0.632265	0.627492
33	0.472531	0.573466	0.450769	0.480323	0.485066	0.53281
34	0.454929	0.568732	0.448821	0.502212	0.467304	0.555204
35	0.404839	0.517787	0.408168	0.444375	0.405893	0.469963
36	0.370568	0.470353	0.426126	0.423634	0.372364	0.436511
37	0.379764	0.47783	0.442887	0.405132	0.37709	0.408212
38	0.421078	0.551642	0.49873	0.492098	0.406265	0.428835
39	0.469108	0.816302	0.552422	0.57205	0.42899	0.454121
40	0.515471	0.873516	0.612463	0.678273	0.4606	0.474103
41	0.55822	0.873578	0.77798	0.715332	0.52781	0.527814
42	0.810914	1.07992	0.92153	0.944414	0.686452	1.0862
43	1.54408	1.57429	1.36741	1.35274	1.41663	1.54889
44	1.84776	2.16616	2.29824	2.14466	2.18279	1.59106
45	1.72483	2.2308	1.90545	1.99541	1.46035	1.64118
46	1.22801	2.51349	1.40872	2.00609	1.60438	1.5715
47	1.02216	3.13005	1.19131	1.71637	1.57687	1.14099
48	0.81294	2.6456	0.89717	1.54778	1.72723	1.36643
49	0.919023	2.4012	0.992577	1.52376	1.46267	1.59304
50	0.86272	2.36136	1.06859	1.50405	1.21494	1.43893
51	0.717859	2.39165	0.901341	1.30189	1.21064	1.56555
52	0.845033	2.36281	0.878914	1.11982	1.39486	1.84593
53	0.8955	2.26486	1.03588	1.50651	1.52657	1.70868
54	0.8071	2.16896	1.02699	1.50477	1.30134	1.7891
55	0.888519	2.50062	0.962021	1.52556	1.20086	2.3625
56	1.18741	2.81227	1.26125	1.97568	1.9026	3.53662
57	1.31991	3.32205	1.5281	2.18914	2.278	5.35588
58	1.3267	4.94904	1.72711	2.50303	2.25571	5.45427
59	2.20659	5.7854	2.02542	2.81849	3.55289	5.86455
60	2.53413	4.73272	2.4589	3.58341	4.80401	5.45164
61	2.99039	4.79522	2.73841	3.21071	4.04711	4.9891
62	2.47824	4.10794	2.63448	3.12887	2.56012	4.39272
63	1.41442	2.69668	1.37344	3.26907	1.61779	2.67539
64	0.853606	1.40723	0.817014	1.28804	0.94326	1.0223
65	0.668651	0.911763	0.681884	0.935694	0.7257	0.719409
66	0.544558	0.700392	0.560578	0.724343	0.578433	0.589793
67	0.5628	0.687126	0.562768	0.699874	0.604196	0.637473
68	0.494932	0.734863	0.528113	0.878629	0.672989	0.662362
69	0.500949	0.630949	0.557301	0.709779	0.628399	0.577139
70	0.518284	0.622576	0.585238	0.658404	0.522889	0.53947
71	0.518397	0.605677	0.577444	0.66318	0.478276	0.46851
72	0.721696	0.767202	0.949909	1.12483	0.703565	0.580091
73	1.05314	0.857095	1.67253	2.35556	0.854723	0.642261
74	0.743006	0.860905	3.22289	1.75837	0.734959	0.642814
75	0.922624	1.88212	4.103	2.23693	0.838225	1.58256
76	1.4958	2.52143	3.57983	2.77689	1.08144	2.56131
77	2.213	2.55729	3.29504	2.56269	1.65373	2.19881
78	2.27473	1.83441	3.2128	2.71594	2.27622	2.11004
79	1.15801	1.84752	2.69657	2.03445	2.54489	1.58508
80	0.702658	1.20754	1.38846	1.21569	0.957011	1.51122
81	0.552305	0.749936	0.939249	0.873017	0.57521	0.79048
82	0.4923	0.602749	0.654311	0.808478	0.437524	0.554121
83	0.48867	0.542797	0.586556	0.561761	0.396665	0.478683
84	0.457824	0.558554	0.548266	0.556839	0.427091	0.481669
85	0.419744	0.498176	0.482226	0.467844	0.440339	0.445045
86	0.420904	0.51049	0.457863	0.477283	0.433079	0.472517
87	0.462639	0.560988	0.459531	0.582937	0.440908	0.517761
88	0.47205	0.629485	0.45798	0.607423	0.459622	0.547386
89	0.664937	0.822846	0.621917	0.757284	0.637607	0.703137
90	0.870925	0.966015	0.773266	0.958821	0.806327	0.893818
91	0.757185	0.813397	0.631427	0.83078	0.687455	0.749496
92	0.604326	0.7322	0.587206	0.667707	0.574841	0.67677
93	0.581518	0.701923	0.608799	0.685048	0.599922	0.670028
94	0.527171	0.617007	0.558897	0.627172	0.546853	0.602289
95	0.556983	0.652384	0.618516	0.670004	0.534352	0.655671
96	0.58164	0.638995	0.627582	0.644888	0.520524	0.612123
97	0.656201	0.710686	0.747362	0.652045	0.515378	0.594677
98	0.644884	0.67108	0.654797	0.684426	0.586671	0.623476
99	0.578768	0.630147	0.708042	0.685957	0.493518	0.523933
100	0.758831	0.788728	0.877572	0.734452	0.478707	0.600133
101	1.18297	1.12986	1.23181	1.14561	0.635719	0.793285
102	1.50503	1.38293	1.89014	1.36782	0.75212	1.37498
103	2.3154	2.48081	2.62653	2.23736	1.23315	2.21637
104	2.96797	2.54649	2.72694	3.41416	1.84422	2.85108
105	3.51474	2.53542	2.90535	4.24596	3.01451	2.9839
106	3.62316	3.71779	3.98736	4.31634	2.48558	2.58203
107	3.564	3.99045	4.03864	4.15459	1.55485	1.93137
108	2.97926	2.90234	2.46895	2.93199	1.39748	1.30397
109	2.06107	1.63547	1.7004	1.72276	1.07361	1.30091
110	1.48129	1.09442	0.867871	1.16546	0.682	0.80126
111	0.807316	0.866443	0.930254	0.660588	0.575437	0.717562
112	1.11058	1.1346	1.60339	0.860062	0.751639	0.973235
113	0.741935	0.850709	1.48826	0.636918	0.452849	0.757994
114	0.730637	0.853934	1.29626	0.61183	0.404459	0.600331
115	0.870799	0.797054	0.893202	0.491715	0.385768	0.478796
116	0.63249	0.574488	0.580944	0.460893	0.38449	0.439414
117	0.473791	0.469968	0.494453	0.439535	0.393556	0.44506
118	0.418901	0.462323	0.445692	0.435284	0.393638	0.448309
119	0.39562	0.457138	0.431291	0.438737	0.390757	0.4635
120	0.429908	0.51276	0.460694	0.48213	0.44065	0.51257
121	0.588256	0.681035	0.602282	0.668834	0.617518	0.666561
122	0.94186	0.889905	0.738015	0.793673	0.733071	0.751066
123	1.34118	1.0233	0.825031	0.891313	1.0098	0.877795
124	1.54257	1.12951	0.882329	0.983303	1.11038	0.991624
125	0.919772	0.941361	0.776519	0.882094	0.822786	0.818365
126	0.788626	0.922589	0.79604	0.844556	0.633838	0.807677
127	0.636008	0.772577	0.67179	0.693241	0.578311	0.724833
128	0.806153	0.917518	0.896423	0.888696	0.719156	0.904681
129	0.472332	0.56665	0.537212	0.548181	0.452443	0.566996
130	0.406996	0.507572	0.439103	0.438182	0.379252	0.478412
131	0.385973	0.447605	0.415747	0.40501	0.348773	0.432549
132	0.392268	0.439519	0.420485	0.389582	0.34411	0.424903
133	0.455972	0.491354	0.517364	0.399957	0.350838	0.437416
134	0.470356	0.533438	0.519046	0.42406	0.364725	0.459965
135	0.601948	0.773219	0.54188	0.495245	0.392011	0.577209
136	0.601203	0.765667	0.597092	0.594994	0.401485	0.549567
137	0.775742	0.851477	0.729618	0.697512	0.452947	0.61365
138	1.21163	1.11383	0.968232	0.969361	0.70994	0.86098
139	1.52402	1.2261	1.13359	0.927336	0.837937	1.03402
140	1.65468	1.27451	1.59243	1.24305	0.861795	1.95626
141	1.38082	1.04262	1.85606	0.997596	0.640653	1.74148
142	1.10722	0.842622	1.05773	0.896357	0.497123	0.988332
143	1.19428	0.832307	0.901053	1.02394	0.541713	0.965354
144	1.06389	0.752682	0.697447	0.867363	0.537124	0.842532
145	0.85392	0.68764	0.63772	0.683818	0.470571	0.698254
146	0.920845	0.686827	0.726011	0.746508	0.497324	0.766979
147	1.08612	0.736379	0.84775	0.912951	0.66274	0.982517
148	0.91111	0.731696	0.865093	0.760398	0.738918	0.914503
149	0.787613	0.702231	0.774418	0.634247	0.630794	0.727538
150	0.721526	0.725276	0.742857	0.611704	0.611261	0.724869
151	0.88951	0.75357	0.871921	0.692992	0.637493	0.795263
152	0.800683	0.657496	0.804902	0.630427	0.552535	0.690395
153	0.557998	0.558145	0.593891	0.529594	0.515992	0.558857
154	0.730344	0.662714	0.731949	0.624418	0.590327	0.656312
155	0.833156	0.708156	0.841934	0.665188	0.573265	0.671208
156	0.629978	0.601726	0.697162	0.581087	0.550581	0.5977
157	0.733956	0.698229	0.74278	0.697506	0.677495	0.670824
158	1.06554	0.945362	0.991079	0.889305	0.782324	0.834172
159	0.967517	0.915866	0.98592	0.845015	0.761162	0.828248
160	0.650081	0.695426	0.708394	0.700616	0.586818	0.657352
161	0.731716	0.732886	0.720561	0.775592	0.666266	0.706096
162	0.59569	0.64663	0.641168	0.634147	0.566843	0.618044
163	0.649222	0.661633	0.709568	0.640589	0.571089	0.691907
164	0.427555	0.496512	0.474033	0.434695	0.384946	0.484252
165	0.428826	0.46018	0.467435	0.408808	0.37201	0.453365
166	0.407594	0.443411	0.446362	0.394058	0.353415	0.429406
167	0.401987	0.450312	0.452131	0.373774	0.343641	0.408015
168	0.451089	0.571009	0.501351	0.476578	0.398556	0.466106
169	0.502883	0.734485	0.616438	0.70584	0.415863	0.476009
170	0.56726	0.874482	0.703459	0.868276	0.407985	0.524724
171	0.660117	0.882603	0.779995	0.840535	0.455489	0.604951
172	0.709974	0.873068	0.889714	1.00206	0.496716	0.585365
173	1.65719	0.986957	0.915601	0.973141	0.700173	0.689688
174	1.88608	1.0804	1.61667	1.72671	1.3006	1.15588
175	2.07635	1.12343	1.59501	1.55315	1.55082	1.2311
176	2.14961	1.39946	2.52507	2.71792	2.60447	1.73396
177	1.62077	1.26522	2.07253	1.83576	2.28585	1.49126
178	1.3278	1.15912	1.49241	1.58953	1.76692	1.3278
179	1.56458	1.38031	1.72698	2.01853	2.04924	1.58178
180	1.64008	1.51389	1.93946	2.29604	2.24433	1.55309
181	1.63825	1.40102	2.00287	2.5955	2.2998	1.55616
182	1.28771	1.17734	1.50782	1.93024	1.67064	1.29747
183	1.02971	1.1004	1.28606	1.35416	1.27351	0.950103
184	1.3058	1.3113	1.69106	1.84943	1.58253	1.14339
185	1.19204	1.28043	1.5215	1.66802	1.36008	1.14246
186	0.881612	0.892054	1.01163	1.14537	0.689947	0.865823
187	0.871697	0.810789	0.93377	0.828928	0.574507	0.797633
188	0.744159	0.861076	0.725604	0.584506	0.544779	0.769552
189	0.965201	1.27501	0.945377	0.745135	0.721544	1.08731
190	1.06037	1.34131	1.06008	0.86095	0.834422	1.17317
191	0.817608	0.979882	0.851983	0.750943	0.674556	0.908783
192	0.800803	0.889977	0.871012	0.77202	0.691547	0.845622
193	0.632056	0.682795	0.690835	0.620425	0.570578	0.638921
194	0.501294	0.564223	0.550867	0.489116	0.450204	0.527067
195	0.474561	0.551541	0.520174	0.470027	0.424349	0.519933
196	0.481931	0.600461	0.526826	0.489653	0.433298	0.527221
197	0.513192	0.782729	0.562041	0.6649	0.594123	0.569288
198	0.575157	0.689809	0.651452	0.773205	0.619038	0.548339
199	0.798766	1.03583	1.04079	1.29977	0.908044	0.822222
200	0.802021	1.10206	1.05268	1.23458	0.870438	1.19232
201	0.933316	1.28781	1.11915	1.27903	0.986982	1.37532
202	0.678648	1.04434	0.973918	1.1835	0.839514	1.1538
203	0.615709	1.10052	0.952685	1.19008	0.661233	0.584856
204	0.535919	0.933083	0.71674	1.07245	0.554624	0.465855
205	0.622292	1.21745	0.960981	1.34665	0.655164	0.585933
206	0.624276	1.40268	1.21836	1.53462	0.70457	0.739059
207	0.904932	1.69099	1.68722	1.55132	0.943484	1.45575
208	1.1435	2.19036	1.65564	1.75063	0.994528	2.2732
209	1.22364	2.19042	2.49329	2.11721	1.29892	1.93443
210	1.11616	2.16486	1.47362	1.86112	1.05079	1.77126
211	0.699013	2.02208	1.19952	1.42138	0.741054	1.33418
212	0.777853	0.89227	1.15042	1.32736	0.759508	0.738767
213	0.580649	0.826251	0.669406	1.01687	0.629997	0.619442
214	0.455413	1.12643	0.641194	1.10133	0.433997	0.511829
215	0.498479	1.02352	0.542935	1.06128	0.372795	0.482884
216	0.461959	0.684565	0.521787	0.849612	0.403315	0.493028
217	0.424732	0.595973	0.46806	0.505571	0.383572	0.484157
218	0.393896	0.518136	0.451749	0.412413	0.348816	0.450166
219	0.398502	0.476007	0.462266	0.411571	0.358303	0.45504
220	0.417482	0.481562	0.480645	0.429573	0.369102	0.469596
221	0.516395	0.548424	0.590834	0.534773	0.47108	0.623165
222	0.681697	0.706349	0.794037	0.705756	0.634538	0.872464
223	0.585879	0.639466	0.698935	0.64241	0.556283	0.771966
224	0.50189	0.605853	0.617063	0.573305	0.475806	0.676966
225	0.592779	0.660834	0.724756	0.651826	0.546566	0.761564
226	0.710564	0.770944	0.903454	0.798025	0.664516	0.929937
227	0.650179	0.73033	0.883486	0.798107	0.600258	0.855259
228	0.617869	0.798612	0.997832	0.883212	0.574374	0.740524
229	0.625874	0.932962	1.41514	1.02688	0.585365	0.701626
230	0.903177	1.1764	1.31637	1.00262	0.780554	0.865928
231	0.96536	1.07605	1.0955	0.985631	0.808307	0.875296
232	0.667447	0.789755	1.06395	0.793266	0.558238	0.621627
233	0.574915	0.676862	0.579218	0.607932	0.460592	0.503694
234	0.613874	0.813061	0.590951	0.799184	0.513104	0.501009
235	0.563643	0.708602	0.527858	0.762264	0.456273	0.479248
236	0.596007	0.705657	0.56748	0.844319	0.504403	0.556866
237	0.819489	0.977989	1.01394	1.19403	0.582576	1.05919
238	0.745127	0.833185	0.941275	0.923735	0.601743	0.978423
239	0.873005	1.05547	0.943569	1.17243	0.729218	1.27299
240	0.929748	1.20722	1.02086	1.34742	0.970872	1.46193
241	0.888991	1.06885	0.905711	1.05857	0.857249	1.10721
242	0.908482	1.10507	0.993683	1.05821	0.831463	1.09173
243	1.05073	1.22798	1.06024	1.21974	0.944125	1.23796
244	0.983129	1.09932	1.03895	1.06882	0.805839	1.11817
245	1.01526	1.22273	1.17571	1.16494	0.937724	1.27552
246	1.11799	1.17399	1.19763	1.1732	0.976579	1.25462
247	1.05073	1.38173	1.29478	1.20672	0.985062	1.31816
248	0.831837	1.3044	1.15298	1.03577	0.817287	1.16103
249	0.68874	1.02075	0.897425	0.823861	0.684843	0.87727
250	0.725989	1.18017	0.974424	0.999819	0.742899	0.930138
251	0.745426	1.33817	1.13922	1.14438	0.801082	1.06697
252	0.625627	1.2106	0.955764	0.903121	0.684893	0.864969
253	0.571636	1.01135	0.632644	0.728656	0.528953	0.64889
254	0.582597	1.05364	0.652307	0.788998	0.546088	0.594842
255	0.521355	0.880182	0.560774	0.643749	0.446207	0.493183
256	0.533091	0.656378	0.507895	0.549533	0.427473	0.482425
257	0.597059	0.624223	0.554412	0.566119	0.475934	0.478811
258	0.571527	0.643925	0.490043	0.511486	0.431927	0.448912
259	0.476444	0.611964	0.45083	0.473106	0.430173	0.441469
260	0.409243	0.591714	0.502195	0.530466	0.418715	0.467405
261	0.454531	0.655806	0.509417	0.536153	0.469516	0.567052
262	0.543777	0.703497	0.646466	0.622278	0.532833	0.712865
263	0.779011	0.897025	0.952113	0.837852	0.668625	0.962114
