# Supplementary material for: Structural features of Dnase1L3 responsible for serum antigen clearance
Source: Commun Biol. 2022 Aug 16;5:825. doi: 10.1038/s42003-022-03755-5 (PMC9381713; doi:10.1038/s42003-022-03755-5)
Supplement: Supplementary file 4 — Supplementary Data 1–13 [file 42003_2022_3755_MOESM4_ESM.zip › Supplementary Data/Supplementary Data 11- Fig6a_FP.xlsx]

## Sheet: Sheet1
Conc	FP1	FP2	FP3
0	166	142	160
0.5	176	157	206
1	142	142	164
1.5	172	170	167
2	219	167	175
3	212	186	165
4	204	197	212
5	228	206	182
6	203	221	183
8	262	213	227
10	226	214	202
20	246	233	251
30	262	200	249
40	NAN	NAN	NAN
55	270	238	266
