# Supplementary material for: Structural features of Dnase1L3 responsible for serum antigen clearance
Source: Commun Biol. 2022 Aug 16;5:825. doi: 10.1038/s42003-022-03755-5 (PMC9381713; doi:10.1038/s42003-022-03755-5)
Supplement: Supplementary file 4 — Supplementary Data 1–13 [file 42003_2022_3755_MOESM4_ESM.zip › Supplementary Data/Supplementary Data 12- Fig6C_CD.xlsx]

## Sheet: Blank
350	-288.597	307.631	1.33219
349	-498.139	307.583	1.33169
348	-711.181	307.51	1.33093
347	-872.55	307.432	1.33011
346	-897.014	307.332	1.32906
345	-696.601	307.227	1.32796
344	-543.953	307.138	1.32703
343	-684.004	307.021	1.3258
342	-783.91	306.928	1.32483
341	-882.509	306.807	1.32356
340	-921.728	306.699	1.32243
339	-1188.53	306.593	1.32131
338	-1024.45	306.485	1.32019
337	-939.863	306.402	1.31931
336	-708.31	306.324	1.3185
335	-630.55	306.271	1.31794
334	-746.74	306.223	1.31744
333	-640.907	306.209	1.31728
332	-669.21	306.187	1.31706
331	-650.22	306.166	1.31684
330	-663.774	306.138	1.31654
329	-1010.14	306.12	1.31635
328	-930.911	306.098	1.31612
327	-1055.32	306.078	1.31591
326	-908.079	306.044	1.31555
325	-743.77	305.985	1.31494
324	-717.996	305.815	1.31315
323	-717.406	305.577	1.31065
322	-861.845	305.505	1.3099
321	-1072.26	305.522	1.31007
320	-1254.69	305.663	1.31156
319	-930.695	305.703	1.31198
318	-954.267	305.68	1.31173
317	-1083.87	305.655	1.31147
316	-1217.58	305.606	1.31095
315	-1434.66	305.517	1.31002
314	-1088.21	305.405	1.30884
313	-1274.36	305.232	1.30702
312	-1203.38	305.172	1.30638
311	-1408.94	305.227	1.30696
310	-1175.09	305.388	1.30866
309	-830.965	305.552	1.31038
308	-1013.18	305.624	1.31114
307	-1000.98	305.684	1.31177
306	-846.503	305.754	1.31251
305	-852.745	305.836	1.31337
304	-711.471	305.937	1.31443
303	-737.313	306.041	1.31552
302	-767.163	306.149	1.31666
301	-688.438	306.252	1.31774
300	-674.249	306.355	1.31882
299	-768.14	306.475	1.32008
298	-879.532	306.6	1.32139
297	-895.577	306.738	1.32284
296	-777.393	306.859	1.3241
295	-731.699	306.982	1.3254
294	-567.288	307.093	1.32656
293	-781.909	307.192	1.3276
292	-1142.02	307.144	1.32709
291	-1066.86	306.987	1.32545
290	-981.536	307.134	1.32699
289	-942.666	307.375	1.32951
288	-985.655	307.854	1.33453
287	-1104.89	308.101	1.33711
286	-1162.89	308.286	1.33904
285	-969.217	308.514	1.34142
284	-1062.23	308.74	1.34378
283	-1201.95	308.965	1.34613
282	-1294.45	309.168	1.34825
281	-1164.85	309.35	1.35014
280	-1226.86	309.548	1.35221
279	-880.362	309.771	1.35453
278	-895.894	310.041	1.35734
277	-843.639	310.333	1.36038
276	-826.691	310.625	1.36342
275	-993.249	310.922	1.3665
274	-946.449	311.218	1.36957
273	-979.387	311.471	1.3722
272	-892.339	311.728	1.37487
271	-1033.76	312.028	1.37798
270	-1065.79	312.414	1.38197
269	-805.162	312.892	1.38691
268	-681.465	313.44	1.39258
267	-315.405	314.014	1.3985
266	-363.644	314.612	1.40467
265	-330.184	315.259	1.41133
264	-429.473	315.952	1.41845
263	-387.158	316.696	1.42608
262	-545.134	317.478	1.43409
261	-451.279	318.295	1.44244
260	-529.794	319.15	1.45116
259	-371.54	320.056	1.46039
258	-502.544	320.968	1.46965
257	-935.158	321.902	1.47912
256	-965.621	322.824	1.48845
255	-1013.94	323.749	1.49778
254	-1053.84	324.677	1.50714
253	-846.6	325.581	1.51622
252	-481.136	326.476	1.52519
251	-197.732	327.349	1.53394
250	-486.704	328.202	1.54245
249	-508.071	329.025	1.55066
248	-459.799	329.802	1.55839
247	-215.366	330.578	1.5661
246	-192.477	331.358	1.57383
245	-584.134	332.155	1.58171
244	-924.561	332.96	1.58966
243	-1355.76	333.757	1.59752
242	-1488.77	334.57	1.60552
241	-1527.79	335.428	1.61394
240	-945.147	336.353	1.623
239	-1182.36	337.358	1.63282
238	-1050.43	338.419	1.64316
237	-1372.94	339.549	1.65416
236	-1585.88	340.745	1.66576
235	-1887.32	342.005	1.67794
234	-2614.82	343.312	1.69053
233	-3028.42	344.641	1.7033
232	-3260.16	345.992	1.71623
231	-3127.61	347.346	1.72915
230	-2746.15	348.683	1.74187
229	-2800.36	350.064	1.75495
228	-2647.8	351.444	1.76799
227	-2716.81	352.869	1.7814
226	-2721.99	354.241	1.79427
225	-2764.27	355.58	1.80678
224	-2529.69	356.88	1.8189
223	-2538.92	358.116	1.83037
222	-2132.61	359.299	1.84133
221	-2321.65	360.421	1.85169
220	-2114.68	361.486	1.86149
219	-2218.05	362.487	1.87068
218	-1687.28	363.391	1.87895
217	-1814.47	364.213	1.88646
216	-2276.56	364.943	1.89313
215	-2939.41	365.601	1.89911
214	-3200.79	366.192	1.90448
213	-3429.94	366.707	1.90915
212	-4205.31	367.175	1.9134
211	-5403.46	367.562	1.9169
210	-6910.76	367.885	1.91982
209	-8364.12	368.124	1.92199
208	-9810.62	368.289	1.92348
207	-11794.8	368.403	1.9245
206	-14517.8	368.464	1.92505
205	-17125.3	368.503	1.9254
204	-19729.1	368.55	1.92582
203	-21974.6	368.645	1.92669
202	-24702.8	368.88	1.92881
201	-26312.9	369.296	1.93255
200	-28065.4	369.979	1.9387
199	-28955	371.005	1.94791
198	-29513.5	372.555	1.96178
197	-30339.6	374.908	1.98273
196	-30121.9	378.415	2.01371
195	-29503.9	383.638	2.05931
194	-28205.1	391.201	2.1242
193	-27317.8	401.872	2.21345
192	-24847.8	416.732	2.33325
191	-21489.8	436.932	2.48773
190	-18775.1	464.226	2.67565

## Sheet: 5.6nM DNA
350	64.3423	298.838	1.23927
349	-209.983	298.784	1.23869
348	-70.373	298.714	1.23794
347	-94.5617	298.64	1.23715
346	65.0116	298.544	1.23613
345	-108.503	298.448	1.2351
344	-101.341	298.362	1.23418
343	-271.035	298.256	1.23305
342	-98.2931	298.177	1.2322
341	18.5995	298.073	1.23109
340	11.7654	297.975	1.23005
339	-50.4499	297.878	1.22901
338	-211.965	297.777	1.22793
337	-161.476	297.704	1.22715
336	-76.731	297.639	1.22645
335	-23.6315	297.6	1.22604
334	79.8521	297.55	1.2255
333	-30.0632	297.54	1.22539
332	-181.497	297.524	1.22522
331	-316.709	297.508	1.22506
330	-497.764	297.499	1.22495
329	-257.19	297.486	1.22481
328	-179.114	297.471	1.22465
327	52.7653	297.458	1.22452
326	94.1524	297.427	1.22419
325	49.0281	297.377	1.22365
324	104.993	297.219	1.22196
323	56.6726	296.995	1.21956
322	133.102	296.939	1.21896
321	34.1392	296.964	1.21923
320	227.843	297.113	1.22082
319	101.484	297.161	1.22133
318	-32.4099	297.141	1.22112
317	-269.853	297.122	1.22092
316	-284.235	297.085	1.22052
315	-313.499	297.017	1.2198
314	-272.396	296.912	1.21867
313	-150.916	296.743	1.21686
312	-156.781	296.687	1.21626
311	180.019	296.747	1.2169
310	389.364	296.918	1.21873
309	416.845	297.091	1.22058
308	252.608	297.163	1.22136
307	121.685	297.227	1.22204
306	149.393	297.296	1.22278
305	172.194	297.378	1.22365
304	69.2021	297.474	1.22469
303	52.2428	297.568	1.22569
302	45.4678	297.677	1.22686
301	-88.2154	297.783	1.228
300	-113.21	297.902	1.22927
299	-77.0003	298.026	1.23059
298	1.8449	298.142	1.23183
297	68.9986	298.27	1.2332
296	28.6518	298.382	1.23439
295	51.8233	298.504	1.2357
294	-144.383	298.628	1.23702
293	-398.412	298.735	1.23817
292	-321.925	298.681	1.2376
291	-80.8831	298.533	1.23601
290	15.4876	298.662	1.23739
289	-100.633	298.897	1.23989
288	-189.044	299.352	1.24475
287	-218.893	299.58	1.24717
286	-28.8148	299.752	1.24901
285	-15.6877	299.961	1.25124
284	-52.4983	300.177	1.25353
283	-85.6133	300.382	1.25572
282	-385.401	300.569	1.2577
281	-352.138	300.733	1.25945
280	-334.832	300.916	1.26139
279	-105.974	301.118	1.26353
278	-166.999	301.369	1.26621
277	-113.378	301.639	1.26907
276	-391.023	301.908	1.27192
275	-178.237	302.167	1.27466
274	-192.234	302.417	1.2773
273	73.9611	302.646	1.27974
272	142.587	302.876	1.28216
271	-7.31728	303.152	1.28508
270	-112.047	303.508	1.28884
269	-285.572	303.959	1.29361
268	-90.2303	304.479	1.2991
267	44.0366	305.001	1.30459
266	183.938	305.545	1.31031
265	117.179	306.137	1.31654
264	109.004	306.783	1.32331
263	-233.336	307.479	1.3306
262	-430.639	308.207	1.33822
261	-577.184	308.977	1.34625
260	-575.33	309.794	1.35477
259	-305.872	310.652	1.36369
258	-213.265	311.514	1.37265
257	-105.763	312.38	1.38162
256	-66.3573	313.239	1.3905
255	39.793	314.116	1.39955
254	-182.632	315.004	1.40871
253	-238.77	315.88	1.4177
252	-399.482	316.742	1.42655
251	-386.199	317.591	1.43524
250	-310.664	318.414	1.44366
249	-281.473	319.211	1.45178
248	-417.157	319.961	1.45942
247	-430.624	320.711	1.46705
246	-506.625	321.462	1.47466
245	-221.106	322.225	1.48239
244	-31.5176	322.981	1.49004
243	-326.306	323.748	1.49778
242	-836.132	324.528	1.50564
241	-1354.62	325.353	1.51392
240	-1385.72	326.247	1.52291
239	-820.569	327.204	1.53248
238	-797.213	328.232	1.54275
237	-776.115	329.32	1.55359
236	-1160.19	330.479	1.56511
235	-1226.75	331.707	1.57728
234	-1541.39	332.998	1.59004
233	-1672.38	334.321	1.60307
232	-2149.43	335.668	1.61629
231	-2390.5	337.008	1.62941
230	-2353.24	338.334	1.64234
229	-2447.63	339.69	1.65553
228	-1926.46	341.055	1.66875
227	-1733.52	342.437	1.6821
226	-1406.22	343.768	1.69491
225	-1568.82	345.072	1.70743
224	-1678.36	346.335	1.7195
223	-1360.49	347.552	1.73111
222	-998.954	348.721	1.74223
221	-1132.29	349.837	1.75281
220	-1236.99	350.906	1.76291
219	-1127.08	351.905	1.77233
218	-758.75	352.81	1.78085
217	-558.522	353.626	1.7885
216	-1159.75	354.358	1.79537
215	-1469.8	355.008	1.80144
214	-2580.84	355.59	1.80688
213	-3079.81	356.106	1.81169
212	-3967.18	356.568	1.81599
211	-5052.17	356.961	1.81965
210	-5568.44	357.269	1.82251
209	-7116.95	357.499	1.82465
208	-8378.22	357.65	1.82605
207	-10264.4	357.748	1.82696
206	-12357	357.789	1.82735
205	-14555.1	357.804	1.82748
204	-17312.2	357.812	1.82755
203	-19770.1	357.861	1.82801
202	-22624.6	358.024	1.82952
201	-24849.3	358.35	1.83254
200	-26065.5	358.907	1.8377
199	-27288.6	359.761	1.8456
198	-28071.7	361.067	1.85763
197	-28613.3	363.105	1.87634
196	-28585.8	366.181	1.90438
195	-27161.6	370.78	1.94589
194	-26317.4	377.418	2.00493
193	-23205.2	386.751	2.08618
192	-20914.8	399.792	2.19626
191	-17782.4	417.56	2.33977
190	-14543	441.52	2.52011

## Sheet: 56 nM DNA
350	53.3953	300.883	1.26104
349	-109.417	300.824	1.26041
348	12.9539	300.746	1.25958
347	123.816	300.652	1.25858
346	302.78	300.546	1.25746
345	187.74	300.441	1.25634
344	77.9585	300.343	1.2553
343	-323.722	300.219	1.25398
342	-202.238	300.129	1.25302
341	-118.524	300.02	1.25186
340	41.527	299.914	1.25073
339	19.0561	299.808	1.24961
338	-140.576	299.694	1.24839
337	254.926	299.605	1.24745
336	365.986	299.534	1.24669
335	548.061	299.49	1.24622
334	254.181	299.441	1.2457
333	402.662	299.423	1.24551
332	321.592	299.401	1.24527
331	364.332	299.379	1.24504
330	71.114	299.355	1.24478
329	100.678	299.334	1.24455
328	68.0508	299.313	1.24434
327	330.849	299.291	1.2441
326	366.038	299.258	1.24375
325	391.608	299.199	1.24312
324	71.8308	299.032	1.24133
323	22.2789	298.794	1.2388
322	-44.9117	298.733	1.23814
321	432.084	298.75	1.23833
320	232.945	298.898	1.23991
319	42.1524	298.938	1.24033
318	44.4435	298.907	1.24
317	-36.0246	298.877	1.23968
316	64.094	298.831	1.23919
315	-183.519	298.749	1.23832
314	-256.72	298.633	1.23707
313	-165.216	298.454	1.23517
312	-90.6256	298.392	1.2345
311	26.1654	298.452	1.23514
310	-47.7508	298.619	1.23693
309	0.950152	298.789	1.23875
308	-4.86889	298.862	1.23952
307	-119.12	298.92	1.24014
306	-391.086	298.992	1.24091
305	-350.935	299.069	1.24173
304	-150.578	299.158	1.24268
303	12.3401	299.251	1.24367
302	-154.423	299.357	1.24481
301	73.5508	299.457	1.24586
300	211.095	299.564	1.24701
299	366.361	299.685	1.2483
298	408.198	299.804	1.24957
297	329.19	299.936	1.25097
296	359.437	300.048	1.25216
295	389.264	300.161	1.25336
294	436.457	300.267	1.25449
293	198.806	300.363	1.25551
292	141.826	300.309	1.25494
291	-166.764	300.158	1.25333
290	-209.284	300.297	1.25481
289	-395.419	300.536	1.25736
288	-215.994	300.995	1.26223
287	-81.8068	301.217	1.26459
286	-20.2271	301.374	1.26625
285	83.2655	301.579	1.26842
284	291.513	301.786	1.27062
283	298.822	301.997	1.27286
282	114.518	302.184	1.27484
281	-13.1688	302.351	1.27661
280	27.075	302.534	1.27855
279	122.663	302.74	1.28073
278	451.488	302.986	1.28333
277	299.87	303.257	1.28619
276	273.759	303.529	1.28906
275	137.092	303.789	1.29181
274	92.9642	304.047	1.29454
273	277.867	304.265	1.29683
272	394.539	304.504	1.29935
271	542.437	304.782	1.30228
270	696.944	305.149	1.30615
269	422.875	305.601	1.3109
268	271.719	306.122	1.31638
267	96.2205	306.656	1.32198
266	282.588	307.214	1.32782
265	322.426	307.818	1.33415
264	-117.276	308.48	1.34107
263	-342.271	309.187	1.34844
262	-383.302	309.923	1.35611
261	-326.012	310.692	1.36411
260	-123.267	311.495	1.37245
259	-232.122	312.337	1.38117
258	-369.641	313.199	1.39009
257	-457.05	314.079	1.39917
256	-539.552	314.969	1.40834
255	-590.482	315.864	1.41755
254	-415.896	316.755	1.42668
253	-81.7456	317.628	1.43563
252	332.025	318.496	1.44449
251	254.638	319.351	1.45321
250	-57.7095	320.179	1.46164
249	-274.981	320.982	1.46979
248	-387.776	321.742	1.4775
247	-79.1063	322.494	1.48511
246	-44.8851	323.238	1.49263
245	186.684	323.993	1.50025
244	306.192	324.753	1.5079
243	232.645	325.52	1.51561
242	67.1144	326.313	1.52357
241	91.2418	327.147	1.53191
240	26.6982	328.053	1.54097
239	-8.88251	329.015	1.55055
238	-342.675	330.053	1.56088
237	-477.8	331.146	1.57172
236	-562.16	332.312	1.58326
235	-804.272	333.533	1.59531
234	-966.273	334.826	1.60803
233	-1187.11	336.143	1.62095
232	-1140.97	337.496	1.63417
231	-1397.85	338.852	1.64739
230	-1294.18	340.184	1.66031
229	-1636.79	341.548	1.67352
228	-1781.84	342.898	1.68655
227	-1797.1	344.279	1.69983
226	-1613.18	345.615	1.71262
225	-1186.82	346.928	1.72517
224	-1063.44	348.215	1.73742
223	-1082	349.457	1.74921
222	-1048.68	350.651	1.7605
221	-773.675	351.776	1.77112
220	-499.231	352.855	1.78127
219	-394.017	353.863	1.79073
218	-1038.47	354.787	1.79938
217	-1724.57	355.629	1.80724
216	-1720.69	356.379	1.81424
215	-1215.9	357.04	1.82038
214	-1125.25	357.646	1.82601
213	-1724.82	358.191	1.83106
212	-2601.48	358.694	1.83573
211	-3135.5	359.129	1.83975
210	-4495.15	359.488	1.84308
209	-5600.53	359.758	1.84557
208	-7543.27	359.96	1.84743
207	-8970.01	360.09	1.84863
206	-10510	360.181	1.84947
205	-12810.7	360.264	1.85024
204	-14553.7	360.337	1.85091
203	-16776.6	360.468	1.85211
202	-18803.4	360.699	1.85424
201	-21229.7	361.097	1.85791
200	-23154	361.697	1.86342
199	-23926.5	362.572	1.87145
198	-24374.8	363.88	1.88343
197	-23957.1	365.838	1.90127
196	-23404.5	368.729	1.92745
195	-22101.5	372.977	1.96555
194	-20711.6	379.086	2.01961
193	-19675.2	387.664	2.09402
192	-18720.5	399.595	2.19463
191	-16026.9	415.772	2.32567
190	-12170.6	437.53	2.49217

## Sheet: 5.6 uM DNA
350	98.8353	297.802	1.2282
349	-104.893	297.749	1.22762
348	-158.093	297.69	1.227
347	-45.4769	297.614	1.22619
346	170.286	297.52	1.22518
345	1.1375	297.421	1.22412
344	-230.423	297.339	1.22324
343	-485.337	297.227	1.22204
342	-353.241	297.143	1.22114
341	-190.293	297.033	1.21997
340	-42.2575	296.93	1.21886
339	53.5144	296.831	1.2178
338	-40.8415	296.731	1.21673
337	15.935	296.655	1.21591
336	77.7609	296.597	1.21529
335	179.093	296.556	1.21485
334	249.718	296.516	1.21442
333	107.707	296.499	1.21424
332	263.14	296.484	1.21408
331	115.472	296.472	1.21396
330	196.123	296.46	1.21383
329	233.528	296.45	1.21371
328	-110.138	296.443	1.21363
327	-176.432	296.426	1.21346
326	-314.907	296.404	1.21322
325	-379.426	296.35	1.21264
324	-330.163	296.192	1.21094
323	-322.23	295.971	1.20858
322	-85.9347	295.923	1.20806
321	-81.2299	295.954	1.20839
320	83.2921	296.093	1.20989
319	-122.422	296.14	1.21039
318	48.8444	296.119	1.21016
317	-14.6682	296.099	1.20994
316	-68.1813	296.05	1.20943
315	-180.352	295.966	1.20852
314	-394.34	295.867	1.20746
313	-302.1	295.709	1.20575
312	-480.562	295.668	1.20532
311	-464.8	295.738	1.20607
310	-593.904	295.908	1.2079
309	-599.402	296.081	1.20976
308	-466.675	296.154	1.21054
307	-443.589	296.213	1.21117
306	-332.102	296.28	1.21189
305	-227.754	296.357	1.21272
304	157.344	296.447	1.21369
303	344.958	296.547	1.21476
302	383.879	296.664	1.21601
301	78.6127	296.783	1.21728
300	-102.963	296.908	1.21862
299	7.25836	297.032	1.21995
298	343.864	297.147	1.22119
297	407.137	297.282	1.22263
296	345.968	297.402	1.22392
295	228.767	297.529	1.22528
294	-41.3351	297.647	1.22654
293	-433.136	297.753	1.22767
292	-647.438	297.711	1.22722
291	-499.885	297.568	1.2257
290	-519.836	297.708	1.22719
289	-400.578	297.939	1.22967
288	-326.804	298.396	1.23455
287	-276.982	298.623	1.23697
286	-291.226	298.801	1.23888
285	-257.127	299.022	1.24123
284	-33.2873	299.234	1.24349
283	-83.8389	299.444	1.24573
282	-24.8557	299.638	1.2478
281	-256.63	299.813	1.24966
280	-189.026	299.988	1.25152
279	-63.3205	300.189	1.25366
278	-34.1681	300.443	1.25636
277	-147.369	300.723	1.25935
276	-257.985	300.996	1.26224
275	-162.905	301.252	1.26496
274	-129.568	301.51	1.26769
273	-90.4846	301.734	1.27008
272	-344.242	301.974	1.27262
271	-444.324	302.253	1.27557
270	-440.497	302.618	1.27944
269	-105.703	303.069	1.28421
268	-156.597	303.591	1.28972
267	-169.799	304.117	1.29528
266	-248.36	304.667	1.30107
265	12.4717	305.256	1.30727
264	-16.7951	305.906	1.3141
263	136.971	306.601	1.3214
262	-123.668	307.332	1.32906
261	-191.079	308.098	1.33707
260	-77.9251	308.899	1.34544
259	-66.0717	309.749	1.35431
258	-295.958	310.622	1.36338
257	-643.452	311.507	1.37258
256	-650.535	312.385	1.38167
255	-546.366	313.263	1.39075
254	-235.949	314.145	1.39985
253	-242.031	315.024	1.40891
252	54.8264	315.89	1.41781
251	262.343	316.737	1.4265
250	434.529	317.549	1.43482
249	180.239	318.337	1.44287
248	207.869	319.076	1.4504
247	-175.809	319.818	1.45796
246	223.297	320.561	1.46552
245	51.5584	321.317	1.47319
244	-41.1743	322.072	1.48084
243	-288.306	322.824	1.48845
242	-373.987	323.606	1.49634
241	-403.926	324.422	1.50457
240	-340.261	325.311	1.5135
239	-372.658	326.262	1.52306
238	-403.959	327.291	1.53336
237	-650.617	328.385	1.54427
236	-868.198	329.534	1.55572
235	-1024.5	330.75	1.5678
234	-911.977	332.033	1.58051
233	-1174.64	333.343	1.59344
232	-843.612	334.688	1.60668
231	-1244.66	336.019	1.61974
230	-912.819	337.334	1.63259
229	-1051.59	338.693	1.64583
228	-1138.03	340.053	1.65905
227	-1439.09	341.444	1.67251
226	-1272.82	342.769	1.6853
225	-1159.05	344.065	1.69777
224	-1029.08	345.324	1.70984
223	-976.008	346.537	1.72143
222	-715.302	347.707	1.73259
221	-448.451	348.822	1.74318
220	-450.122	349.893	1.75333
219	-133.894	350.882	1.76269
218	-571.579	351.795	1.77129
217	-639.615	352.618	1.77904
216	-1106.91	353.361	1.78602
215	-959.477	354.021	1.79221
214	-958.242	354.619	1.79781
213	-1726.9	355.158	1.80285
212	-2335.4	355.642	1.80737
211	-3315.7	356.055	1.81122
210	-4884.31	356.394	1.81438
209	-5734.09	356.641	1.81667
208	-6725.76	356.821	1.81835
207	-7949.35	356.937	1.81943
206	-9399.15	357.011	1.82012
205	-11093.1	357.06	1.82057
204	-12740	357.112	1.82106
203	-14989.6	357.215	1.82201
202	-17108.9	357.426	1.82397
201	-19190.5	357.781	1.82727
200	-21007.1	358.346	1.8325
199	-22647.7	359.177	1.84019
198	-23664.7	360.424	1.85171
197	-23429.1	362.318	1.86912
196	-22708.4	365.134	1.89486
195	-21185.8	369.32	1.93277
194	-19817.9	375.332	1.98649
193	-18660.8	383.762	2.06038
192	-15865.8	395.459	2.16013
191	-13248.7	411.297	2.29004
190	-10349.8	432.579	2.45527

## Sheet: 293 uM DNA
350	-562.602	303.73	1.29119
349	-587.565	303.73	1.29118
348	-593.424	303.717	1.29105
347	-218.129	303.69	1.29076
346	-257.632	303.647	1.2903
345	-372.409	303.597	1.28978
344	-349.973	303.56	1.28939
343	-345.283	303.504	1.2888
342	-253.725	303.473	1.28847
341	-319.096	303.422	1.28794
340	-550.25	303.378	1.28746
339	-498.147	303.339	1.28706
338	-594.471	303.297	1.28661
337	-423.953	303.283	1.28647
336	-389.818	303.288	1.28651
335	-286.743	303.314	1.28679
334	-479.78	303.328	1.28694
333	-584.623	303.374	1.28743
332	-754.953	303.421	1.28792
331	-756.62	303.475	1.28849
330	-584.025	303.53	1.28907
329	-513.339	303.588	1.28969
328	-461.894	303.647	1.29031
327	-403.971	303.707	1.29094
326	-379.97	303.752	1.29142
325	-329.659	303.776	1.29167
324	-320.905	303.689	1.29076
323	-352.401	303.539	1.28917
322	-227.684	303.558	1.28937
321	-218.448	303.657	1.29042
320	-338.566	303.881	1.29278
319	-332.592	304.011	1.29415
318	-365.912	304.07	1.29477
317	-527.554	304.127	1.29538
316	-560.128	304.163	1.29575
315	-721.818	304.168	1.2958
314	-377.467	304.149	1.29561
313	-396.207	304.077	1.29485
312	-165.078	304.123	1.29533
311	-249.21	304.294	1.29713
310	-277.611	304.573	1.30008
309	-122.215	304.866	1.30317
308	-139.184	305.06	1.30521
307	-100.604	305.254	1.30724
306	-68.8912	305.464	1.30945
305	-123.244	305.698	1.31191
304	-112.834	305.95	1.31456
303	-131.245	306.211	1.3173
302	-180.874	306.485	1.32018
301	66.4267	306.772	1.32319
300	-223.13	307.079	1.32641
299	-248.235	307.406	1.32984
298	-329.052	307.745	1.33338
297	-295.086	308.114	1.33724
296	-156.423	308.475	1.34102
295	-74.0723	308.859	1.34503
294	98.7868	309.232	1.34892
293	137.99	309.585	1.35259
292	34.2212	309.775	1.35457
291	-111.247	309.839	1.35524
290	230.558	310.202	1.35902
289	90.3262	310.654	1.36372
288	329.784	311.346	1.3709
287	289.938	311.779	1.3754
286	299.847	312.141	1.37914
285	413.272	312.523	1.3831
284	311.76	312.898	1.38698
283	345.39	313.273	1.39085
282	256.188	313.628	1.39453
281	351.877	313.957	1.39792
280	236.079	314.284	1.40129
279	260.204	314.628	1.40483
278	80.4982	315.013	1.40879
277	-87.2766	315.414	1.41292
276	-111.291	315.806	1.41695
275	86.886	316.188	1.42087
274	69.2172	316.549	1.42458
273	94.3292	316.871	1.42787
272	88.6142	317.183	1.43106
271	-28.371	317.521	1.43453
270	77.4904	317.947	1.43888
269	148.553	318.449	1.44401
268	419.01	319.023	1.44986
267	271.696	319.604	1.45578
266	121.045	320.199	1.46184
265	150.788	320.827	1.46822
264	179.075	321.513	1.47518
263	251.574	322.236	1.48251
262	106.202	322.985	1.49008
261	353.943	323.761	1.4979
260	345.131	324.558	1.50593
259	1010.16	325.4	1.5144
258	1439.7	326.247	1.5229
257	2216	327.103	1.53148
256	2629.11	327.951	1.53995
255	2782.29	328.791	1.54833
254	2928.44	329.637	1.55675
253	2919.29	330.461	1.56493
252	2874.83	331.278	1.57303
251	2499.25	332.078	1.58095
250	2135.1	332.845	1.58853
249	1900.47	333.593	1.5959
248	2107.25	334.3	1.60286
247	2598.36	335.02	1.60994
246	3013.54	335.753	1.61712
245	2988.9	336.516	1.62459
244	2949.4	337.305	1.6323
243	2832.43	338.109	1.64015
242	2513.94	338.967	1.6485
241	2421.72	339.88	1.65737
240	1895.98	340.9	1.66725
239	1953.74	342.003	1.67791
238	1654.48	343.201	1.68946
237	1351.66	344.504	1.70198
236	1239.69	345.911	1.71545
235	938.713	347.438	1.73002
234	1097.41	349.072	1.74556
233	704.8	350.773	1.76165
232	891.532	352.545	1.77836
231	612.409	354.327	1.79508
230	739.231	356.125	1.81187
229	623.037	358	1.8293
228	790.378	359.907	1.84694
227	755.408	361.868	1.865
226	915.63	363.8	1.88269
225	832.927	365.725	1.90023
224	1096.38	367.636	1.91756
223	729.553	369.515	1.93452
222	848.776	371.363	1.95112
221	919.408	373.139	1.96699
220	1057.37	374.858	1.98228
219	1158.43	376.498	1.99681
218	1040.81	378.066	2.01063
217	935.863	379.571	2.02385
216	600.419	380.999	2.03633
215	1243.82	382.371	2.04829
214	1729.3	383.711	2.05992
213	2087.86	385.015	2.0712
212	2196.1	386.306	2.08233
211	2361.17	387.561	2.09311
210	2705.42	388.777	2.10351
209	3080.68	389.948	2.1135
208	3436.9	391.095	2.12325
207	2741.48	392.234	2.13291
206	2153.3	393.373	2.14252
205	918.519	394.546	2.1524
204	-330.219	395.774	2.16271
203	-2187.06	397.107	2.17386
202	-3813.98	398.617	2.18643
201	-6538.73	400.312	2.20049
200	-9561.75	402.255	2.21653
199	-12732.8	404.473	2.23471
198	-15433.7	407.117	2.25625
197	-17599.5	410.424	2.28295
196	-19986.3	414.692	2.31703
195	-20948.1	420.434	2.3622
194	-22038.4	428.058	2.42098
193	-22621.6	438.101	2.49581
192	-23286.5	451.418	2.58838
191	-24940	468.821	2.70663
190	-24205.6	491.91	2.85991
