# Supplementary material for: Structural features of Dnase1L3 responsible for serum antigen clearance
Source: Commun Biol. 2022 Aug 16;5:825. doi: 10.1038/s42003-022-03755-5 (PMC9381713; doi:10.1038/s42003-022-03755-5)
Supplement: Supplementary file 4 — Supplementary Data 1–13 [file 42003_2022_3755_MOESM4_ESM.zip › Supplementary Data/Supplementary Data 13- Fig6e_PairWiseDist.xlsx]

## Sheet: WT
R	P(R)	ERROR
0	0	0
0.5588	1.865e-09	1.129e-09
1.118	4.156e-09	2.019e-09
1.676	6.866e-09	2.676e-09
2.235	9.988e-09	3.113e-09
2.794	1.351e-08	3.348e-09
3.353	1.742e-08	3.402e-09
3.912	2.169e-08	3.3e-09
4.471	2.632e-08	3.076e-09
5.029	3.127e-08	2.77e-09
5.588	3.653e-08	2.434e-09
6.147	4.207e-08	2.141e-09
6.706	4.787e-08	1.979e-09
7.265	5.39e-08	2.018e-09
7.824	6.013e-08	2.252e-09
8.382	6.655e-08	2.61e-09
8.941	7.313e-08	3.016e-09
9.5	7.984e-08	3.416e-09
10.06	8.666e-08	3.775e-09
10.62	9.357e-08	4.07e-09
11.18	1.005e-07	4.292e-09
11.74	1.076e-07	4.434e-09
12.29	1.146e-07	4.5e-09
12.85	1.217e-07	4.497e-09
13.41	1.287e-07	4.439e-09
13.97	1.357e-07	4.347e-09
14.53	1.427e-07	4.244e-09
15.09	1.495e-07	4.159e-09
15.65	1.563e-07	4.117e-09
16.21	1.629e-07	4.141e-09
16.76	1.695e-07	4.242e-09
17.32	1.758e-07	4.419e-09
17.88	1.819e-07	4.657e-09
18.44	1.879e-07	4.938e-09
19	1.935e-07	5.237e-09
19.56	1.99e-07	5.535e-09
20.12	2.041e-07	5.814e-09
20.68	2.088e-07	6.058e-09
21.24	2.133e-07	6.259e-09
21.79	2.173e-07	6.412e-09
22.35	2.209e-07	6.513e-09
22.91	2.241e-07	6.565e-09
23.47	2.269e-07	6.572e-09
24.03	2.292e-07	6.543e-09
24.59	2.31e-07	6.486e-09
25.15	2.323e-07	6.414e-09
25.71	2.331e-07	6.339e-09
26.26	2.334e-07	6.272e-09
26.82	2.331e-07	6.226e-09
27.38	2.324e-07	6.207e-09
27.94	2.312e-07	6.221e-09
28.5	2.295e-07	6.267e-09
29.06	2.273e-07	6.344e-09
29.62	2.247e-07	6.444e-09
30.18	2.217e-07	6.558e-09
30.74	2.182e-07	6.678e-09
31.29	2.144e-07	6.794e-09
31.85	2.103e-07	6.896e-09
32.41	2.059e-07	6.977e-09
32.97	2.012e-07	7.032e-09
33.53	1.963e-07	7.057e-09
34.09	1.912e-07	7.05e-09
34.65	1.859e-07	7.011e-09
35.21	1.804e-07	6.943e-09
35.76	1.749e-07	6.85e-09
36.32	1.693e-07	6.739e-09
36.88	1.636e-07	6.619e-09
37.44	1.578e-07	6.499e-09
38	1.521e-07	6.391e-09
38.56	1.463e-07	6.305e-09
39.12	1.406e-07	6.253e-09
39.68	1.348e-07	6.243e-09
40.24	1.291e-07	6.281e-09
40.79	1.235e-07	6.368e-09
41.35	1.178e-07	6.503e-09
41.91	1.122e-07	6.681e-09
42.47	1.067e-07	6.892e-09
43.03	1.012e-07	7.127e-09
43.59	9.58e-08	7.376e-09
44.15	9.044e-08	7.628e-09
44.71	8.516e-08	7.875e-09
45.26	7.995e-08	8.108e-09
45.82	7.483e-08	8.322e-09
46.38	6.981e-08	8.513e-09
46.94	6.489e-08	8.678e-09
47.5	6.011e-08	8.817e-09
48.06	5.546e-08	8.931e-09
48.62	5.096e-08	9.022e-09
49.18	4.664e-08	9.094e-09
49.74	4.25e-08	9.151e-09
50.29	3.857e-08	9.196e-09
50.85	3.487e-08	9.237e-09
51.41	3.14e-08	9.275e-09
51.97	2.818e-08	9.316e-09
52.53	2.523e-08	9.361e-09
53.09	2.255e-08	9.412e-09
53.65	2.016e-08	9.471e-09
54.21	1.806e-08	9.535e-09
54.76	1.626e-08	9.603e-09
55.32	1.475e-08	9.673e-09
55.88	1.353e-08	9.741e-09
56.44	1.259e-08	9.806e-09
57	1.192e-08	9.864e-09
57.56	1.151e-08	9.913e-09
58.12	1.134e-08	9.951e-09
58.68	1.14e-08	9.978e-09
59.24	1.166e-08	9.994e-09
59.79	1.21e-08	1e-08
60.35	1.269e-08	9.997e-09
60.91	1.341e-08	9.987e-09
61.47	1.424e-08	9.974e-09
62.03	1.514e-08	9.961e-09
62.59	1.609e-08	9.95e-09
63.15	1.707e-08	9.944e-09
63.71	1.805e-08	9.946e-09
64.26	1.902e-08	9.959e-09
64.82	1.994e-08	9.983e-09
65.38	2.081e-08	1.002e-08
65.94	2.161e-08	1.007e-08
66.5	2.232e-08	1.013e-08
67.06	2.293e-08	1.021e-08
67.62	2.344e-08	1.03e-08
68.18	2.385e-08	1.039e-08
68.74	2.414e-08	1.05e-08
69.29	2.432e-08	1.061e-08
69.85	2.438e-08	1.074e-08
70.41	2.434e-08	1.086e-08
70.97	2.419e-08	1.099e-08
71.53	2.394e-08	1.112e-08
72.09	2.36e-08	1.126e-08
72.65	2.317e-08	1.14e-08
73.21	2.267e-08	1.153e-08
73.76	2.209e-08	1.167e-08
74.32	2.145e-08	1.18e-08
74.88	2.076e-08	1.193e-08
75.44	2.001e-08	1.206e-08
76	1.923e-08	1.218e-08
76.56	1.842e-08	1.229e-08
77.12	1.758e-08	1.24e-08
77.68	1.672e-08	1.25e-08
78.24	1.584e-08	1.259e-08
78.79	1.496e-08	1.268e-08
79.35	1.407e-08	1.276e-08
79.91	1.318e-08	1.283e-08
80.47	1.229e-08	1.29e-08
81.03	1.142e-08	1.297e-08
81.59	1.055e-08	1.304e-08
82.15	9.705e-09	1.311e-08
82.71	8.876e-09	1.32e-08
83.26	8.07e-09	1.329e-08
83.82	7.29e-09	1.34e-08
84.38	6.539e-09	1.353e-08
84.94	5.821e-09	1.368e-08
85.5	5.138e-09	1.385e-08
86.06	4.494e-09	1.405e-08
86.62	3.889e-09	1.426e-08
87.18	3.327e-09	1.45e-08
87.74	2.809e-09	1.475e-08
88.29	2.337e-09	1.501e-08
88.85	1.911e-09	1.527e-08
89.41	1.531e-09	1.555e-08
89.97	1.199e-09	1.581e-08
90.53	9.113e-10	1.607e-08
91.09	6.684e-10	1.631e-08
91.65	4.68e-10	1.653e-08
92.21	3.078e-10	1.673e-08
92.76	1.849e-10	1.69e-08
93.32	9.616e-11	1.703e-08
93.88	3.789e-11	1.712e-08
94.44	6.249e-12	1.718e-08
95	-2.879e-12	1.72e-08

## Sheet: S283X
R	P(R)	ERROR
0	0	0
0.3588	-9.343e-09	9.538e-09
0.7176	-1.297e-08	1.765e-08
1.076	-1.092e-08	2.435e-08
1.435	-3.297e-09	2.968e-08
1.794	9.784e-09	3.37e-08
2.153	2.817e-08	3.646e-08
2.512	5.167e-08	3.804e-08
2.871	8.008e-08	3.853e-08
3.229	1.132e-07	3.804e-08
3.588	1.506e-07	3.668e-08
3.947	1.922e-07	3.462e-08
4.306	2.377e-07	3.202e-08
4.665	2.866e-07	2.913e-08
5.024	3.387e-07	2.624e-08
5.382	3.936e-07	2.375e-08
5.741	4.51e-07	2.218e-08
6.1	5.106e-07	2.2e-08
6.459	5.72e-07	2.338e-08
6.818	6.349e-07	2.613e-08
7.176	6.989e-07	2.982e-08
7.535	7.638e-07	3.406e-08
7.894	8.293e-07	3.852e-08
8.253	8.95e-07	4.298e-08
8.612	9.607e-07	4.728e-08
8.971	1.026e-06	5.129e-08
9.329	1.091e-06	5.494e-08
9.688	1.156e-06	5.815e-08
10.05	1.219e-06	6.088e-08
10.41	1.282e-06	6.312e-08
10.76	1.344e-06	6.484e-08
11.12	1.404e-06	6.607e-08
11.48	1.463e-06	6.68e-08
11.84	1.521e-06	6.709e-08
12.2	1.578e-06	6.696e-08
12.56	1.633e-06	6.649e-08
12.92	1.687e-06	6.572e-08
13.28	1.74e-06	6.474e-08
13.64	1.792e-06	6.363e-08
13.99	1.843e-06	6.247e-08
14.35	1.892e-06	6.134e-08
14.71	1.941e-06	6.032e-08
15.07	1.989e-06	5.949e-08
15.43	2.036e-06	5.889e-08
15.79	2.082e-06	5.856e-08
16.15	2.128e-06	5.852e-08
16.51	2.173e-06	5.875e-08
16.86	2.218e-06	5.924e-08
17.22	2.262e-06	5.992e-08
17.58	2.306e-06	6.077e-08
17.94	2.35e-06	6.171e-08
18.3	2.393e-06	6.27e-08
18.66	2.436e-06	6.37e-08
19.02	2.479e-06	6.465e-08
19.38	2.521e-06	6.554e-08
19.74	2.563e-06	6.635e-08
20.09	2.605e-06	6.708e-08
20.45	2.645e-06	6.772e-08
20.81	2.685e-06	6.83e-08
21.17	2.724e-06	6.885e-08
21.53	2.762e-06	6.938e-08
21.89	2.798e-06	6.992e-08
22.25	2.833e-06	7.053e-08
22.61	2.867e-06	7.121e-08
22.96	2.898e-06	7.199e-08
23.32	2.928e-06	7.289e-08
23.68	2.955e-06	7.393e-08
24.04	2.98e-06	7.508e-08
24.4	3.002e-06	7.635e-08
24.76	3.021e-06	7.77e-08
25.12	3.037e-06	7.912e-08
25.48	3.05e-06	8.056e-08
25.84	3.059e-06	8.201e-08
26.19	3.064e-06	8.341e-08
26.55	3.066e-06	8.473e-08
26.91	3.064e-06	8.596e-08
27.27	3.057e-06	8.706e-08
27.63	3.047e-06	8.801e-08
27.99	3.032e-06	8.882e-08
28.35	3.013e-06	8.947e-08
28.71	2.99e-06	8.998e-08
29.06	2.963e-06	9.035e-08
29.42	2.932e-06	9.062e-08
29.78	2.897e-06	9.081e-08
30.14	2.858e-06	9.096e-08
30.5	2.815e-06	9.11e-08
30.86	2.769e-06	9.127e-08
31.22	2.719e-06	9.151e-08
31.58	2.666e-06	9.185e-08
31.94	2.611e-06	9.232e-08
32.29	2.552e-06	9.294e-08
32.65	2.492e-06	9.373e-08
33.01	2.429e-06	9.468e-08
33.37	2.365e-06	9.578e-08
33.73	2.299e-06	9.701e-08
34.09	2.232e-06	9.835e-08
34.45	2.164e-06	9.977e-08
34.81	2.096e-06	1.012e-07
35.16	2.027e-06	1.027e-07
35.52	1.959e-06	1.041e-07
35.88	1.892e-06	1.054e-07
36.24	1.824e-06	1.067e-07
36.6	1.758e-06	1.078e-07
36.96	1.694e-06	1.088e-07
37.32	1.63e-06	1.096e-07
37.68	1.569e-06	1.102e-07
38.04	1.509e-06	1.107e-07
38.39	1.451e-06	1.11e-07
38.75	1.396e-06	1.112e-07
39.11	1.342e-06	1.113e-07
39.47	1.291e-06	1.113e-07
39.83	1.243e-06	1.112e-07
40.19	1.197e-06	1.11e-07
40.55	1.153e-06	1.109e-07
40.91	1.112e-06	1.108e-07
41.26	1.073e-06	1.108e-07
41.62	1.037e-06	1.108e-07
41.98	1.002e-06	1.109e-07
42.34	9.701e-07	1.111e-07
42.7	9.4e-07	1.114e-07
43.06	9.117e-07	1.118e-07
43.42	8.85e-07	1.123e-07
43.78	8.6e-07	1.129e-07
44.14	8.363e-07	1.135e-07
44.49	8.138e-07	1.141e-07
44.85	7.924e-07	1.147e-07
45.21	7.718e-07	1.154e-07
45.57	7.519e-07	1.16e-07
45.93	7.325e-07	1.166e-07
46.29	7.134e-07	1.171e-07
46.65	6.945e-07	1.177e-07
47.01	6.757e-07	1.182e-07
47.36	6.569e-07	1.187e-07
47.72	6.378e-07	1.192e-07
48.08	6.185e-07	1.197e-07
48.44	5.988e-07	1.203e-07
48.8	5.786e-07	1.21e-07
49.16	5.58e-07	1.218e-07
49.52	5.369e-07	1.227e-07
49.88	5.152e-07	1.238e-07
50.24	4.93e-07	1.251e-07
50.59	4.704e-07	1.266e-07
50.95	4.473e-07	1.282e-07
51.31	4.238e-07	1.299e-07
51.67	4e-07	1.318e-07
52.03	3.759e-07	1.337e-07
52.39	3.517e-07	1.356e-07
52.75	3.274e-07	1.375e-07
53.11	3.032e-07	1.392e-07
53.46	2.792e-07	1.408e-07
53.82	2.555e-07	1.421e-07
54.18	2.322e-07	1.43e-07
54.54	2.095e-07	1.435e-07
54.9	1.874e-07	1.434e-07
55.26	1.662e-07	1.428e-07
55.62	1.459e-07	1.416e-07
55.98	1.267e-07	1.395e-07
56.34	1.086e-07	1.367e-07
56.69	9.168e-08	1.33e-07
57.05	7.611e-08	1.284e-07
57.41	6.191e-08	1.227e-07
57.77	4.914e-08	1.16e-07
58.13	3.785e-08	1.082e-07
58.49	2.805e-08	9.918e-08
58.85	1.976e-08	8.898e-08
59.21	1.296e-08	7.753e-08
59.56	7.632e-09	6.477e-08
59.92	3.738e-09	5.068e-08
60.28	1.219e-09	3.521e-08
60.64	1.739e-12	1.833e-08
61	0	0
