# Supplementary material for: Structural features of Dnase1L3 responsible for serum antigen clearance
Source: Commun Biol. 2022 Aug 16;5:825. doi: 10.1038/s42003-022-03755-5 (PMC9381713; doi:10.1038/s42003-022-03755-5)
Supplement: Supplementary file 4 — Supplementary Data 1–13 [file 42003_2022_3755_MOESM4_ESM.zip › Supplementary Data/Supplementary Data 2-FigS4B_RMSD.xlsx]

## Sheet: WT_RMSD
Simulation Time (ns)	WT_1	WT_2	WT_3
0	0	0	0
0.1	0.887	0.98	1.164
0.2	1.156	0.932	1.312
0.3	1.398	0.922	1.466
0.4	1.287	1.033	1.676
0.5	1.302	1.096	1.593
0.6	1.35	1.004	1.52
0.7	1.068	0.957	1.865
0.8	1.068	1.057	1.998
0.9	1.249	1.054	1.905
1	1.387	1.129	2.27
1.1	1.365	1.159	2.123
1.2	1.176	1.074	1.913
1.3	1.124	1.2	1.922
1.4	1.191	1.215	1.945
1.5	1.032	1.177	1.993
1.6	1.228	1.175	2.294
1.7	1.201	1.16	2.162
1.8	1.279	1.242	2.273
1.9	1.235	1.236	2.262
2	1.434	1.297	2.297
2.1	1.405	1.25	2.305
2.2	1.449	1.399	1.956
2.3	1.433	1.262	2.121
2.4	1.465	1.265	2.011
2.5	1.761	1.289	1.81
2.6	1.653	1.34	1.899
2.7	1.708	1.424	2.027
2.8	1.605	1.303	2.159
2.9	1.618	1.391	2.098
3	1.74	1.289	1.853
3.1	2.027	1.294	1.962
3.2	1.709	1.357	1.997
3.3	1.758	1.225	1.785
3.4	1.83	1.182	1.829
3.5	1.671	1.347	2.001
3.6	1.83	1.26	2.046
3.7	1.806	1.098	2.002
3.8	1.864	1.12	1.873
3.9	1.905	1.231	1.868
4	1.913	1.157	1.751
4.1	1.724	1.302	1.846
4.2	1.907	1.336	2
4.3	1.556	1.365	1.997
4.4	1.684	1.283	2.064
4.5	1.59	1.298	2.144
4.6	1.782	1.264	1.952
4.7	1.728	1.469	1.871
4.8	1.503	1.435	1.947
4.9	1.514	1.559	1.81
5	1.51	1.633	1.971
5.1	1.472	1.58	1.888
5.2	1.471	1.537	1.97
5.3	1.489	1.659	1.889
5.4	1.488	1.577	1.922
5.5	1.477	1.623	1.972
5.6	1.395	1.601	1.875
5.7	1.437	1.581	1.988
5.8	1.332	1.571	2.045
5.9	1.573	1.521	1.902
6	1.513	1.65	1.827
6.1	1.406	1.621	1.886
6.2	1.367	1.604	1.872
6.3	1.218	1.52	1.782
6.4	1.178	1.609	2.023
6.5	1.32	1.685	2.051
6.6	1.243	1.55	2.04
6.7	1.22	1.679	2.126
6.8	1.174	1.745	2.008
6.9	1.284	1.707	2.197
7	1.427	1.708	2.123
7.1	1.352	1.828	2.067
7.2	1.434	1.742	2.115
7.3	1.523	1.739	2.199
7.4	1.294	1.695	2.119
7.5	1.393	1.718	2.1
7.6	1.418	1.572	2.085
7.7	1.402	1.661	2.133
7.8	1.45	1.653	1.883
7.9	1.427	1.768	2.147
8	1.533	1.65	2.049
8.1	1.608	1.784	2.039
8.2	1.213	1.757	1.991
8.3	1.461	1.73	1.977
8.4	1.547	1.677	1.903
8.5	1.679	1.646	1.829
8.6	1.568	1.727	1.945
8.7	1.542	1.614	2.06
8.8	1.411	1.67	1.909
8.9	1.515	1.659	2.009
9	1.524	1.651	1.855
9.1	1.636	1.62	1.913
9.2	1.517	1.627	1.878
9.3	1.597	1.496	1.949
9.4	1.328	1.506	1.938
9.5	1.329	1.684	1.812
9.6	1.476	1.693	1.927
9.7	1.325	1.585	1.8
9.8	1.478	1.639	1.894
9.9	1.565	1.777	1.983
10	1.394	1.7	1.76
10.1	1.36	1.597	1.911
10.2	1.517	1.58	1.929
10.3	1.452	1.577	1.837
10.4	1.377	1.719	2.057
10.5	1.291	1.627	2.044
10.6	1.265	1.539	2.016
10.7	1.397	1.553	2.21
10.8	1.427	1.681	2.191
10.9	1.361	1.621	2.115
11	1.328	1.594	2.004
11.1	1.536	1.6	2.06
11.2	1.519	1.653	2.04
11.3	1.569	1.547	2.13
11.4	1.521	1.519	2.337
11.5	1.447	1.574	2.24
11.6	1.441	1.717	2.298
11.7	1.401	1.622	2.294
11.8	1.544	1.593	2.246
11.9	1.415	1.657	2.146
12	1.515	1.668	1.996
12.1	1.454	1.724	2.164
12.2	1.501	1.577	2.037
12.3	1.436	1.69	2.159
12.4	1.638	1.612	1.972
12.5	1.585	1.646	2.036
12.6	1.434	1.716	2.018
12.7	1.493	1.715	2.218
12.8	1.448	1.63	2.062
12.9	1.387	1.66	2.108
13	1.525	1.702	2.124
13.1	1.532	1.711	2.191
13.2	1.641	1.688	2.099
13.3	1.341	1.634	2.221
13.4	1.369	1.752	2.159
13.5	1.376	1.743	2.03
13.6	1.299	1.716	2.159
13.7	1.297	1.663	2.061
13.8	1.547	1.828	2.245
13.9	1.556	1.806	2.129
14	1.647	1.784	1.999
14.1	1.415	1.699	2.254
14.2	1.502	1.901	2.185
14.3	1.618	1.876	2.21
14.4	1.495	1.743	2.234
14.5	1.464	1.81	2.36
14.6	1.452	1.829	2.16
14.7	1.535	1.877	2.32
14.8	1.494	1.718	2.332
14.9	1.435	1.682	2.287
15	1.501	1.733	2.235
15.1	1.469	1.695	2.281
15.2	1.516	1.841	2.15
15.3	1.436	1.734	2.426
15.4	1.415	1.728	2.317
15.5	1.324	1.831	2.355
15.6	1.502	1.738	2.452
15.7	1.447	1.851	2.2
15.8	1.536	1.733	2.168
15.9	1.51	1.741	2.189
16	1.345	1.723	2.275
16.1	1.395	1.672	2.234
16.2	1.499	1.766	2.214
16.3	1.497	1.69	2.277
16.4	1.28	1.802	2.297
16.5	1.441	1.704	2.126
16.6	1.392	1.669	2.217
16.7	1.312	1.708	2.297
16.8	1.438	1.744	2.231
16.9	1.43	1.731	2.219
17	1.418	1.644	2.333
17.1	1.353	1.775	2.353
17.2	1.455	1.725	2.406
17.3	1.465	1.687	2.27
17.4	1.356	1.659	2.272
17.5	1.496	1.703	2.183
17.6	1.57	1.681	2.204
17.7	1.447	1.768	2.395
17.8	1.435	1.619	2.487
17.9	1.603	1.685	2.567
18	1.507	1.682	2.421
18.1	1.474	1.598	2.44
18.2	1.497	1.699	2.419
18.3	1.35	1.601	2.409
18.4	1.418	1.825	2.381
18.5	1.412	1.793	2.286
18.6	1.39	1.828	2.399
18.7	1.44	1.764	2.303
18.8	1.351	1.619	2.225
18.9	1.37	1.707	2.292
19	1.487	1.75	2.35
19.1	1.42	1.738	2.549
19.2	1.5	1.765	2.447
19.3	1.693	1.76	2.412
19.4	1.484	1.711	2.418
19.5	1.61	1.697	2.348
19.6	1.499	1.733	2.46
19.7	1.561	1.759	2.494
19.8	1.671	1.73	2.694
19.9	1.528	1.744	2.676
20	1.387	1.692	2.593
20.1	1.529	1.65	2.384
20.2	1.474	1.626	2.554
20.3	1.545	1.648	2.372
20.4	1.504	1.638	2.508
20.5	1.534	1.692	2.479
20.6	1.375	1.681	2.4
20.7	1.472	1.711	2.363
20.8	1.536	1.792	2.116
20.9	1.391	1.71	2.164
21	1.427	1.692	2.26
21.1	1.467	1.761	2.214
21.2	1.43	1.806	2.06
21.3	1.635	1.713	2.047
21.4	1.561	1.722	1.999
21.5	1.636	1.718	1.99
21.6	1.555	1.769	1.993
21.7	1.573	1.749	1.948
21.8	1.606	1.745	1.666
21.9	1.489	1.72	1.81
22	1.451	1.622	1.746
22.1	1.624	1.789	1.949
22.2	1.576	1.771	1.804
22.3	1.576	1.761	1.935
22.4	1.635	1.736	2.219
22.5	1.501	1.654	2.114
22.6	1.593	1.77	2.367
22.7	1.655	1.694	2.264
22.8	1.591	1.703	2.122
22.9	1.384	1.734	2.123
23	1.496	1.901	2.093
23.1	1.455	1.9	2.003
23.2	1.407	1.852	2.08
23.3	1.413	1.74	2.145
23.4	1.357	1.87	2.2
23.5	1.38	1.868	2.168
23.6	1.423	1.808	1.957
23.7	1.407	1.877	1.998
23.8	1.466	1.747	1.966
23.9	1.614	1.814	1.854
24	1.623	1.736	1.94
24.1	1.629	1.843	2.039
24.2	1.556	1.824	2.289
24.3	1.446	1.826	2.239
24.4	1.577	1.724	2.179
24.5	1.628	1.718	2.086
24.6	1.604	1.774	1.955
24.7	1.492	1.749	2.094
24.8	1.378	1.765	2.257
24.9	1.402	1.672	2.107
25	1.558	1.717	2.215
25.1	1.538	1.825	2.382
25.2	1.461	1.856	2.422
25.3	1.489	1.806	2.239
25.4	1.548	1.876	2.151
25.5	1.482	1.728	2.182
25.6	1.344	1.79	2.13
25.7	1.449	1.824	1.976
25.8	1.364	1.764	2.076
25.9	1.304	1.725	2.175
26	1.554	1.706	2.043
26.1	1.442	1.75	2.112
26.2	1.813	1.763	2.177
26.3	1.592	1.77	2.175
26.4	1.541	1.675	1.9
26.5	1.566	1.712	1.923
26.6	1.592	1.673	2.016
26.7	1.514	1.678	2.033
26.8	1.517	1.746	2.074
26.9	1.502	1.769	2.008
27	1.545	1.863	2.076
27.1	1.606	1.803	2.348
27.2	1.725	1.768	2.151
27.3	1.574	1.664	2.089
27.4	1.712	1.808	2.026
27.5	1.674	1.827	2.13
27.6	1.719	1.852	2.052
27.7	1.996	1.776	1.994
27.8	1.81	1.889	2.085
27.9	1.811	1.963	2.016
28	1.668	1.863	1.948
28.1	1.647	1.944	2.15
28.2	1.634	1.894	2.043
28.3	1.596	1.862	2.023
28.4	1.819	1.815	2.237
28.5	1.927	1.852	2.186
28.6	1.998	1.75	2.195
28.7	1.916	1.763	2.113
28.8	1.682	1.875	2.311
28.9	1.925	1.85	2.114
29	1.908	1.73	2.21
29.1	1.828	1.748	2.111
29.2	1.727	1.861	2.221
29.3	1.749	1.806	2.343
29.4	1.66	1.794	2.496
29.5	1.641	1.776	2.08
29.6	1.898	1.811	2.346
29.7	1.683	1.767	2.49
29.8	1.748	1.844	2.108
29.9	1.665	1.747	1.964
30	1.791	1.842	1.949
30.1	1.877	1.829	1.955
30.2	1.73	1.892	2.051
30.3	1.783	1.89	2.121
30.4	1.821	1.858	1.987
30.5	1.986	1.905	1.938
30.6	1.889	1.922	1.923
30.7	1.702	1.914	2.101
30.8	1.84	1.991	1.973
30.9	1.775	1.809	2.065
31	1.833	1.912	1.817
31.1	1.757	1.88	1.938
31.2	1.744	1.879	1.94
31.3	1.724	1.846	2.053
31.4	1.716	1.851	2.117
31.5	1.752	1.959	1.978
31.6	1.801	1.843	2.055
31.7	1.932	1.882	1.98
31.8	1.991	1.792	2.06
31.9	1.746	1.874	2.231
32	1.873	1.778	2.143
32.1	1.888	1.837	2.078
32.2	1.844	1.763	2.15
32.3	1.776	1.948	2.17
32.4	1.902	1.952	2.056
32.5	1.764	1.94	2.327
32.6	1.758	1.868	2.066
32.7	1.964	1.897	2.098
32.8	1.902	1.9	2.309
32.9	1.873	1.824	2.298
33	1.881	1.893	2.338
33.1	1.886	1.92	2.324
33.2	1.899	1.829	2.291
33.3	1.932	1.786	2.436
33.4	1.835	1.895	2.414
33.5	2.001	1.926	2.104
33.6	1.994	1.957	2.126
33.7	2.008	1.779	2.188
33.8	1.945	1.728	2.254
33.9	1.957	1.818	2.119
34	1.961	1.849	2
34.1	1.995	1.804	2.122
34.2	1.997	1.84	2.106
34.3	2.057	1.946	2.006
34.4	1.909	1.922	2.346
34.5	1.888	1.838	2.381
34.6	1.831	1.864	2.254
34.7	1.826	1.826	2.268
34.8	1.957	1.832	2.472
34.9	1.892	1.969	2.354
35	1.983	1.812	2.489
35.1	1.924	1.949	2.363
35.2	1.953	1.939	2.336
35.3	1.857	1.868	2.175
35.4	1.948	1.877	2.194
35.5	1.879	1.922	2.059
35.6	2.074	1.754	2.075
35.7	2.108	1.855	2.076
35.8	2.131	1.846	2.008
35.9	2.165	1.922	2.327
36	2.091	1.889	2.153
36.1	2.116	1.863	2.209
36.2	2.028	1.92	2.2
36.3	2.072	1.764	2.109
36.4	1.92	1.851	2.133
36.5	1.865	1.838	2.179
36.6	1.859	1.868	2.167
36.7	2.042	1.869	2.237
36.8	1.857	1.909	2.298
36.9	1.856	1.95	2.289
37	1.729	1.921	2.357
37.1	1.896	1.929	2.553
37.2	1.928	1.97	2.434
37.3	1.765	1.929	2.353
37.4	1.713	2.034	2.231
37.5	1.923	1.909	2.277
37.6	1.778	1.895	2.094
37.7	1.827	1.876	2.362
37.8	1.781	1.896	2.166
37.9	1.703	1.913	2.36
38	1.766	1.904	2.533
38.1	1.613	1.9	2.254
38.2	1.866	1.908	2.139
38.3	1.744	1.922	2.222
38.4	1.92	1.932	2.347
38.5	1.922	1.903	2.047
38.6	1.859	1.878	2.203
38.7	1.663	1.956	2.299
38.8	1.68	1.917	2.398
38.9	1.728	1.906	2.494
39	1.858	1.946	2.251
39.1	1.875	1.95	2.345
39.2	1.986	1.935	2.271
39.3	1.85	2.003	2.312
39.4	1.901	1.929	2.134
39.5	1.743	2.027	2.282
39.6	1.794	1.986	2.255
39.7	1.818	1.911	2.263
39.8	1.844	1.852	2.301
39.9	1.947	1.907	2.46
40	1.824	2.044	2.37
40.1	1.864	1.935	2.206
40.2	1.888	1.869	2.135
40.3	1.793	1.96	2.038
40.4	1.739	1.957	2.205
40.5	1.804	2.01	2.244
40.6	1.778	1.957	2.064
40.7	1.826	1.995	2.241
40.8	1.803	2	2.137
40.9	1.972	2.016	2.341
41	1.792	1.965	2.19
41.1	1.946	1.985	2.187
41.2	1.877	1.984	2.197
41.3	1.882	1.923	2.241
41.4	1.874	1.989	2.04
41.5	1.7	1.975	2.114
41.6	1.714	1.971	2.33
41.7	1.791	1.855	2.197
41.8	1.795	1.945	2.121
41.9	1.734	2.014	1.977
42	1.897	1.931	2.151
42.1	1.81	2.016	2.136
42.2	1.765	1.983	2.219
42.3	1.787	1.971	2.172
42.4	1.866	2.064	2.127
42.5	1.977	2.052	2.278
42.6	1.871	1.873	2.168
42.7	2.009	1.904	2.215
42.8	1.923	1.848	2.235
42.9	1.897	1.895	2.201
43	1.975	1.888	2.224
43.1	1.829	1.949	2.3
43.2	1.911	1.918	2.147
43.3	1.904	1.862	2.227
43.4	1.911	1.836	2.136
43.5	1.904	1.923	2.345
43.6	1.91	1.911	2.217
43.7	1.861	1.997	2.195
43.8	1.85	1.913	2.34
43.9	1.79	1.952	2.287
44	1.892	1.909	2.232
44.1	1.936	1.981	2.172
44.2	2.086	1.94	2.303
44.3	1.833	1.895	2.3
44.4	1.782	1.877	2.314
44.5	1.787	1.897	2.287
44.6	1.788	1.848	2.391
44.7	1.906	1.943	2.411
44.8	1.681	1.878	2.317
44.9	1.783	1.875	2.396
45	1.844	1.924	2.375
45.1	1.977	1.953	2.049
45.2	1.974	1.931	2.126
45.3	1.806	2.063	2.018
45.4	2.02	2.152	2.146
45.5	1.87	2.037	2.217
45.6	1.865	1.975	2.258
45.7	1.908	2.044	1.986
45.8	2.015	1.839	2.042
45.9	1.811	1.994	2.23
46	1.862	1.99	2.363
46.1	1.887	1.996	2.355
46.2	1.971	2.027	2.124
46.3	1.955	2.007	2.258
46.4	1.839	2.063	2.143
46.5	1.875	1.926	2.349
46.6	1.951	2.026	2.087
46.7	1.897	1.995	2.134
46.8	1.781	1.958	2.08
46.9	1.803	1.933	2.153
47	1.821	1.974	2.223
47.1	1.776	1.911	2.098
47.2	1.794	1.958	2.239
47.3	1.9	1.922	2.135
47.4	1.831	1.91	2.248
47.5	1.806	1.98	2.164
47.6	1.756	1.881	2.282
47.7	1.814	1.963	2.363
47.8	1.805	1.977	2.232
47.9	1.819	1.968	2.226
48	1.781	2.026	2.109
48.1	1.819	1.98	2.251
48.2	1.76	1.936	2.273
48.3	1.85	1.985	2.35
48.4	1.857	1.971	2.212
48.5	1.75	1.81	2.415
48.6	1.961	2.017	2.485
48.7	1.745	1.975	2.405
48.8	1.865	1.985	2.308
48.9	1.924	1.795	2.412
49	1.871	1.878	2.35
49.1	1.92	1.849	2.278
49.2	1.896	1.922	2.416
49.3	1.858	1.888	2.402
49.4	1.864	2.021	2.382
49.5	1.772	1.885	2.384
49.6	1.837	1.956	2.278
49.7	1.789	1.987	2.239
49.8	1.796	1.917	2.361
49.9	1.704	1.948	2.358
50	1.745	1.936	2.332
50.1	1.756	1.974	2.278
50.2	1.775	1.95	2.363
50.3	1.729	1.91	2.338
50.4	1.795	1.911	2.332
50.5	1.771	1.91	2.448
50.6	1.916	1.995	2.375
50.7	1.807	1.864	2.37
50.8	1.754	1.968	2.333
50.9	1.676	1.917	2.167
51	1.701	1.995	2.176
51.1	1.832	2.055	2.387
51.2	1.77	1.951	2.382
51.3	1.746	1.949	2.328
51.4	1.834	1.935	2.336
51.5	1.778	1.879	2.46
51.6	1.825	2.104	2.453
51.7	1.786	2.067	2.319
51.8	1.789	2.068	2.151
51.9	1.824	2.089	2.15
52	1.931	2.134	2.112
52.1	1.92	2.128	2.238
52.2	1.894	2.067	2.35
52.3	1.691	1.994	2.191
52.4	1.712	2.067	2.354
52.5	1.686	1.997	2.624
52.6	1.795	2.001	2.264
52.7	1.847	1.996	2.333
52.8	1.893	1.998	2.402
52.9	1.899	1.972	2.334
53	1.959	2.004	2.277
53.1	1.886	2.051	2.285
53.2	1.901	1.976	2.464
53.3	1.918	2.054	2.305
53.4	1.748	1.972	2.303
53.5	1.862	1.98	2.302
53.6	1.831	2.04	2.214
53.7	1.834	2.068	2.36
53.8	1.852	1.974	2.144
53.9	1.999	1.962	2.062
54	1.848	1.939	2.297
54.1	1.859	1.98	2.173
54.2	1.922	2.015	2.363
54.3	1.854	1.947	2.118
54.4	1.874	1.883	2.112
54.5	1.845	2	2.03
54.6	1.813	1.943	2.358
54.7	1.869	1.904	2.241
54.8	1.789	1.955	2.219
54.9	1.907	1.926	2.224
55	1.815	2.049	2.111
55.1	1.862	2.014	2.227
55.2	1.796	1.994	2.24
55.3	1.744	2.001	2.209
55.4	1.763	1.914	2.361
55.5	1.784	2.005	2.307
55.6	1.691	2.03	2.147
55.7	1.835	2.02	2.108
55.8	1.913	1.965	2.287
55.9	1.954	1.799	2.183
56	1.816	1.887	2.059
56.1	1.952	1.847	2.434
56.2	1.804	1.847	2.367
56.3	1.919	1.849	2.58
56.4	1.843	1.907	2.518
56.5	1.744	1.885	2.404
56.6	1.777	1.937	2.475
56.7	1.868	1.979	2.257
56.8	1.869	1.963	2.319
56.9	1.672	1.887	2.3
57	1.794	1.93	2.193
57.1	1.846	1.995	2.226
57.2	1.796	1.909	2.366
57.3	1.922	1.903	2.218
57.4	1.823	1.939	2.068
57.5	1.872	1.919	2.393
57.6	1.888	1.865	2.435
57.7	1.803	1.863	2.43
57.8	1.893	1.859	2.604
57.9	1.934	1.915	2.591
58	1.833	1.903	2.628
58.1	1.982	1.844	2.467
58.2	1.862	1.855	2.481
58.3	1.795	1.906	2.357
58.4	1.839	1.956	2.463
58.5	1.814	1.871	2.544
58.6	1.892	1.879	2.332
58.7	1.878	1.966	2.528
58.8	1.858	1.849	2.408
58.9	1.901	1.869	2.347
59	2.011	1.773	2.534
59.1	1.912	1.795	2.375
59.2	1.778	1.831	2.42
59.3	1.859	1.827	2.408
59.4	1.82	1.819	2.615
59.5	1.86	1.897	2.612
59.6	1.992	1.88	2.554
59.7	1.938	1.819	2.508
59.8	2.004	1.889	2.568
59.9	1.902	1.853	2.427
60	1.96	1.9	2.568
60.1	1.895	1.872	2.661
60.2	1.917	1.892	2.912
60.3	1.824	1.857	2.738
60.4	1.961	1.783	2.641
60.5	1.906	1.859	2.611
60.6	2.028	1.809	2.651
60.7	1.897	1.837	2.633
60.8	2.021	1.866	2.887
60.9	1.823	1.818	2.58
61	1.882	1.906	2.734
61.1	1.815	1.882	2.518
61.2	1.932	1.789	2.485
61.3	1.845	1.845	2.702
61.4	1.94	1.751	2.69
61.5	1.951	1.853	2.65
61.6	1.91	1.865	2.532
61.7	1.843	1.806	2.495
61.8	1.935	1.793	2.516
61.9	1.824	1.875	2.424
62	1.824	1.882	2.595
62.1	1.79	1.913	2.718
62.2	1.928	1.923	2.549
62.3	1.736	1.857	2.632
62.4	1.754	1.854	2.571
62.5	1.847	1.825	2.483
62.6	1.805	1.766	2.303
62.7	1.889	1.75	2.38
62.8	1.868	1.825	2.515
62.9	1.8	1.867	2.571
63	1.834	1.858	2.431
63.1	1.95	1.895	2.452
63.2	1.871	1.939	2.404
63.3	1.781	1.921	2.314
63.4	1.848	1.87	2.51
63.5	1.954	1.988	2.323
63.6	1.802	1.978	2.503
63.7	1.857	1.894	2.278
63.8	1.686	1.922	2.32
63.9	1.691	1.896	2.535
64	1.726	1.905	2.288
64.1	1.768	1.976	2.422
64.2	1.727	1.87	2.217
64.3	1.683	1.876	2.263
64.4	1.875	1.965	2.332
64.5	1.842	1.857	2.414
64.6	1.84	1.934	2.418
64.7	1.837	1.892	2.151
64.8	1.908	1.917	2.237
64.9	1.837	1.933	2.438
65	1.974	1.843	2.355
65.1	1.846	1.807	2.244
65.2	1.77	1.871	2.391
65.3	1.782	1.86	2.222
65.4	1.776	1.91	2.273
65.5	1.802	2.106	2.318
65.6	1.729	1.958	2.315
65.7	1.832	1.891	2.325
65.8	1.831	1.904	2.374
65.9	1.866	1.874	2.476
66	1.778	1.918	2.566
66.1	1.718	1.968	2.331
66.2	1.808	1.917	2.256
66.3	1.818	1.977	2.389
66.4	1.844	1.929	2.359
66.5	1.937	1.843	2.29
66.6	1.753	1.913	2.405
66.7	1.812	1.837	2.321
66.8	1.933	1.835	2.381
66.9	1.714	1.847	2.384
67	1.852	1.816	2.4
67.1	1.728	1.78	2.268
67.2	1.796	1.813	2.367
67.3	1.806	1.911	2.343
67.4	1.877	1.892	2.421
67.5	1.801	1.908	2.347
67.6	1.893	1.846	2.421
67.7	1.854	1.968	2.377
67.8	1.785	1.731	2.61
67.9	1.796	1.882	2.429
68	1.792	1.922	2.292
68.1	1.861	1.934	2.185
68.2	1.756	1.875	2.291
68.3	1.728	1.904	2.351
68.4	1.69	1.919	2.26
68.5	1.783	1.921	2.259
68.6	1.893	1.933	2.04
68.7	1.831	1.833	2.19
68.8	1.849	1.815	2.245
68.9	1.832	1.935	2.109
69	1.854	1.953	2.091
69.1	1.722	1.961	2.175
69.2	1.939	1.909	2.207
69.3	1.847	2.015	2.286
69.4	1.798	1.839	2.177
69.5	1.867	1.833	2.11
69.6	1.943	1.876	2.2
69.7	1.921	1.851	2.267
69.8	1.862	1.813	2.289
69.9	1.884	1.846	2.144
70	1.851	1.902	2.308
70.1	1.833	1.826	2.222
70.2	1.997	1.934	2.353
70.3	1.893	1.883	2.296
70.4	1.882	1.859	2.226
70.5	1.882	1.826	2.207
70.6	1.887	1.891	2.284
70.7	1.843	1.808	2.307
70.8	1.775	1.87	2.397
70.9	1.84	1.894	2.346
71	1.818	1.916	2.414
71.1	1.776	1.912	2.4
71.2	1.959	1.888	2.304
71.3	2	1.912	2.362
71.4	2.034	1.901	2.559
71.5	1.947	1.833	2.44
71.6	1.831	1.905	2.423
71.7	1.947	1.959	2.403
71.8	1.871	1.913	2.475
71.9	1.888	1.891	2.273
72	2.052	1.887	2.293
72.1	1.981	1.893	2.377
72.2	1.896	1.938	2.197
72.3	1.848	1.929	2.287
72.4	1.868	1.844	2.334
72.5	1.823	1.845	2.383
72.6	1.911	1.891	2.348
72.7	1.919	1.841	2.265
72.8	1.861	1.904	2.426
72.9	1.871	1.97	2.177
73	1.9	1.922	2.238
73.1	1.76	1.874	2.343
73.2	1.857	1.88	2.51
73.3	1.881	1.965	2.569
73.4	1.783	1.875	2.335
73.5	1.878	1.907	2.315
73.6	1.82	1.814	2.415
73.7	1.859	1.956	2.467
73.8	1.906	1.965	2.535
73.9	1.863	1.99	2.461
74	1.918	2.043	2.442
74.1	1.896	1.867	2.455
74.2	1.89	1.837	2.483
74.3	1.814	1.929	2.405
74.4	1.91	1.802	2.465
74.5	1.818	1.974	2.557
74.6	1.843	1.824	2.442
74.7	1.908	1.79	2.454
74.8	1.88	1.823	2.517
74.9	1.965	1.852	2.429
75	1.86	1.871	2.39
75.1	1.92	1.827	2.609
75.2	1.969	1.884	2.492
75.3	1.833	1.941	2.318
75.4	1.867	1.805	2.577
75.5	1.848	1.921	2.644
75.6	1.824	1.939	2.591
75.7	1.915	1.8	2.652
75.8	1.81	1.926	2.424
75.9	1.96	1.906	2.447
76	1.949	1.877	2.43
76.1	2.03	1.927	2.381
76.2	2.006	1.855	2.214
76.3	1.997	1.906	2.358
76.4	2.106	1.862	2.394
76.5	2.002	2.029	2.258
76.6	2.034	2.027	2.299
76.7	2.101	1.985	2.34
76.8	2.039	1.883	2.342
76.9	1.943	1.925	2.408
77	2.024	1.924	2.324
77.1	2.013	1.969	2.403
77.2	1.932	1.932	2.535
77.3	1.922	1.941	2.389
77.4	2.097	1.896	2.468
77.5	1.972	1.874	2.43
77.6	2.002	1.85	2.32
77.7	1.942	1.899	2.373
77.8	1.913	1.843	2.429
77.9	1.959	1.985	2.44
78	2.039	1.89	2.48
78.1	1.982	1.858	2.509
78.2	2.052	1.855	2.468
78.3	2.033	1.885	2.342
78.4	1.888	1.874	2.518
78.5	1.9	1.949	2.425
78.6	1.914	1.92	2.346
78.7	1.876	1.93	2.424
78.8	1.898	1.848	2.536
78.9	1.857	1.909	2.524
79	1.825	1.818	2.631
79.1	1.889	1.943	2.522
79.2	1.863	1.875	2.486
79.3	1.935	1.909	2.612
79.4	1.92	1.87	2.616
79.5	2.003	1.902	2.452
79.6	1.95	1.823	2.601
79.7	1.883	1.865	2.357
79.8	2.056	1.899	2.265
79.9	1.994	1.882	2.488
80	2.023	1.866	2.357
80.1	1.976	1.866	2.426
80.2	2.07	1.893	2.453
80.3	2.036	1.892	2.481
80.4	2.068	1.763	2.533
80.5	2.018	1.878	2.747
80.6	2.036	1.804	2.674
80.7	1.935	1.812	2.514
80.8	2.014	1.899	2.691
80.9	2.071	1.823	2.462
81	2.13	1.954	2.529
81.1	2.126	1.893	2.512
81.2	2.071	1.915	2.475
81.3	1.971	1.903	2.498
81.4	2.128	1.908	2.428
81.5	2.039	1.841	2.386
81.6	2.191	1.829	2.379
81.7	2.029	1.804	2.59
81.8	2.217	1.88	2.645
81.9	2.097	1.8	2.508
82	2.05	1.863	2.726
82.1	1.999	1.881	2.481
82.2	2.032	1.848	2.545
82.3	2.091	1.809	2.624
82.4	2.063	1.945	2.397
82.5	2.147	1.841	2.435
82.6	2.118	1.899	2.426
82.7	1.942	1.889	2.437
82.8	2.167	1.808	2.53
82.9	2.071	1.775	2.744
83	2.064	1.903	2.716
83.1	2.132	1.878	2.686
83.2	2.099	1.856	2.67
83.3	2.1	1.929	2.561
83.4	2.036	1.982	2.5
83.5	2	2.02	2.575
83.6	2.001	1.893	2.46
83.7	2.015	1.921	2.481
83.8	2.131	1.901	2.443
83.9	2.033	1.915	2.541
84	1.993	1.932	2.514
84.1	1.934	2.006	2.452
84.2	2.038	1.95	2.536
84.3	1.969	1.883	2.437
84.4	1.967	2.046	2.552
84.5	2.095	2.004	2.53
84.6	1.939	2.038	2.381
84.7	2.062	2.023	2.491
84.8	2.037	2.008	2.624
84.9	2.021	1.968	2.424
85	2.062	2.053	2.656
85.1	2.021	1.989	2.646
85.2	2.046	1.998	2.681
85.3	2.065	1.977	2.688
85.4	1.997	1.951	2.802
85.5	2.03	1.962	2.724
85.6	1.967	1.978	2.799
85.7	2.044	1.936	2.751
85.8	2.088	1.994	2.635
85.9	2.015	1.973	2.667
86	1.977	1.963	2.624
86.1	1.905	2.017	2.615
86.2	1.875	1.968	2.51
86.3	1.915	1.964	2.704
86.4	1.819	2.056	2.47
86.5	2.003	1.99	2.527
86.6	2.092	2.035	2.56
86.7	1.934	1.956	2.621
86.8	1.964	2.003	2.899
86.9	1.939	1.957	2.86
87	1.9	1.961	2.591
87.1	1.921	2.08	2.779
87.2	2.034	2.075	2.725
87.3	1.938	2.074	2.721
87.4	1.947	2.086	2.694
87.5	1.931	2.069	2.929
87.6	1.917	2.059	2.825
87.7	1.859	1.969	2.797
87.8	1.854	2.014	2.853
87.9	1.922	2.036	2.89
88	1.997	1.977	2.862
88.1	1.98	2.105	2.702
88.2	2.032	2.098	2.88
88.3	1.914	1.995	2.699
88.4	1.885	2.073	2.868
88.5	1.958	2.139	2.805
88.6	1.901	2.094	2.719
88.7	1.957	2.242	2.712
88.8	1.915	2.137	2.875
88.9	2.023	2.193	2.833
89	1.934	2.192	2.844
89.1	1.815	2.084	2.843
89.2	1.951	1.919	2.899
89.3	1.989	2.103	2.734
89.4	1.851	2.082	2.65
89.5	1.883	1.922	2.741
89.6	1.889	1.936	2.676
89.7	1.893	2.019	2.694
89.8	1.917	2.057	3.069
89.9	1.838	1.968	2.925
90	1.877	1.898	2.901
90.1	1.862	1.974	3.001
90.2	1.947	2.105	2.876
90.3	1.988	2.026	2.664
90.4	1.971	2.114	2.837
90.5	1.974	2.198	2.781
90.6	1.957	2.097	2.499
90.7	1.975	2.09	2.669
90.8	1.983	2.115	2.92
90.9	1.971	2.122	2.899
91	2.062	2.116	2.859
91.1	1.95	2.12	2.934
91.2	1.984	2.084	2.905
91.3	1.932	2.274	2.961
91.4	2.04	2.215	2.955
91.5	1.941	2.216	2.727
91.6	1.988	2.137	2.911
91.7	2.063	2.153	3.006
91.8	2.184	2.098	2.998
91.9	2.137	2.091	3.051
92	2.083	2.219	2.978
92.1	2.025	2.081	3.06
92.2	1.958	2.183	3.028
92.3	1.989	2.117	2.915
92.4	1.985	2.158	2.968
92.5	1.94	2.135	2.93
92.6	2.035	2.128	2.966
92.7	2.106	2.157	3.071
92.8	2.012	2.09	2.97
92.9	1.935	2.229	2.973
93	2.085	2.135	2.675
93.1	2.064	2.081	2.85
93.2	2.128	2.089	2.829
93.3	2.017	2.212	2.933
93.4	2.002	2.178	2.955
93.5	1.909	2.304	2.881
93.6	1.981	2.142	2.956
93.7	1.828	2.139	2.825
93.8	1.89	2.195	2.993
93.9	1.946	2.148	2.868
94	2.022	2.105	3.031
94.1	1.974	2.101	2.925
94.2	1.785	2.074	2.842
94.3	1.935	2.099	2.812
94.4	1.915	2.134	2.853
94.5	2	2.168	2.707
94.6	1.963	2.238	2.711
94.7	1.98	2.205	2.759
94.8	2.08	2.153	2.945
94.9	1.995	2.148	2.894
95	2.086	2.2	2.782
95.1	2.02	2.17	2.757
95.2	1.992	2.139	2.882
95.3	1.975	2.089	2.609
95.4	2.008	2.075	2.682
95.5	2.071	2.139	2.792
95.6	1.858	2.138	2.944
95.7	2.076	2.05	2.818
95.8	2.067	2.114	2.989
95.9	2.07	2.04	2.903
96	1.976	2.262	2.724
96.1	1.955	2.083	2.89
96.2	1.957	2.066	2.746
96.3	1.893	1.976	2.935
96.4	1.878	2.034	2.758
96.5	1.966	2.059	2.778
96.6	1.945	2.104	2.644
96.7	1.862	2.119	2.834
96.8	1.992	2.126	2.786
96.9	2.001	2.154	2.961
97	2.09	2.177	2.908
97.1	2.263	2.237	2.861
97.2	2.064	2.126	2.936
97.3	2.048	2.17	2.847
97.4	2.09	2.179	2.906
97.5	2.109	2.143	2.857
97.6	2.027	2.16	2.93
97.7	1.926	2.208	2.803
97.8	1.902	2.231	2.895
97.9	1.987	2.254	2.902
98	2.091	2.185	2.775
98.1	2.236	2.17	2.764
98.2	2.205	2.155	2.882
98.3	2.223	2.214	2.635
98.4	2.21	2.204	2.94
98.5	2.32	2.144	2.702
98.6	2.426	2.192	2.686
98.7	2.287	2.274	2.754
98.8	2.219	2.133	2.875
98.9	2.358	2.203	2.848
99	2.303	2.13	2.842
99.1	2.17	2.162	2.821
99.2	2.176	2.153	2.893
99.3	2.231	2.176	2.924
99.4	2.234	2.133	2.844
99.5	2.298	2.2	2.775
99.6	2.104	2.142	2.84
99.7	2.081	2.13	2.847
99.8	2.217	2.173	2.743
99.9	2.082	2.135	2.705
100	2.077	2.137	2.797
100.1	2.191	2.194	2.718
100.2	2.085	2.189	2.743
100.3	2.155	2.137	2.707
100.4	1.924	2.2	2.767
100.5	1.954	2.199	2.696
100.6	2.127	2.092	2.697
100.7	2.059	2.131	2.916
100.8	2.059	2.201	2.762
100.9	2.16	2.116	2.97
101	2.155	2.07	2.705
101.1	2.194	2.151	2.654
101.2	2.128	2.136	2.683
101.3	2.135	2.138	2.774
101.4	2.234	2.225	2.456
101.5	2.218	2.202	2.59
101.6	2.079	2.199	2.702
101.7	2.063	2.156	2.549
101.8	1.97	2.301	2.776
101.9	2	2.179	2.798
102	1.969	2.213	2.816
102.1	1.936	2.181	2.619
102.2	1.921	2.16	2.69
102.3	1.956	2.264	2.615
102.4	2.069	2.296	2.793
102.5	1.948	2.189	2.941
102.6	1.961	2.162	2.788
102.7	1.938	2.226	2.809
102.8	1.965	2.209	2.912
102.9	2.052	2.156	2.752
103	2.016	2.154	2.654
103.1	2.049	2.259	2.759
103.2	2.034	2.297	2.701
103.3	1.992	2.318	2.616
103.4	1.866	2.322	2.678
103.5	1.956	2.287	2.927
103.6	1.925	2.419	2.912
103.7	1.97	2.304	2.624
103.8	1.944	2.244	2.717
103.9	1.882	2.315	2.803
104	2.059	2.364	2.973
104.1	1.809	2.398	2.779
104.2	1.778	2.292	2.777
104.3	1.919	2.277	2.686
104.4	1.842	2.273	2.76
104.5	1.959	2.358	2.885
104.6	1.878	2.303	2.81
104.7	1.935	2.321	2.922
104.8	2.043	2.199	2.775
104.9	2.081	2.197	2.705
105	2.152	2.293	2.686
105.1	2.175	2.274	2.753
105.2	2.148	2.208	2.684
105.3	1.98	2.403	2.741
105.4	2.152	2.281	2.748
105.5	2.11	2.301	2.689
105.6	2.076	2.362	2.64
105.7	2.097	2.342	2.537
105.8	2.111	2.295	2.561
105.9	2.068	2.357	2.646
106	1.925	2.266	2.535
106.1	2.075	2.211	2.681
106.2	1.993	2.251	2.617
106.3	2.053	2.255	2.558
106.4	2.044	2.203	2.671
106.5	2.072	2.354	2.651
106.6	2.042	2.261	2.705
106.7	2.118	2.169	2.651
106.8	1.99	2.248	2.526
106.9	1.952	2.337	2.511
107	1.956	2.258	2.549
107.1	2.037	2.208	2.44
107.2	1.93	2.238	2.428
107.3	2.072	2.384	2.524
107.4	1.992	2.219	2.483
107.5	2.117	2.153	2.558
107.6	2.055	2.249	2.569
107.7	2.017	2.273	2.462
107.8	2.201	2.292	2.584
107.9	2	2.25	2.562
108	2.014	2.225	2.64
108.1	2.037	2.275	2.565
108.2	1.982	2.262	2.624
108.3	2.133	2.161	2.654
108.4	2.113	2.269	2.611
108.5	2.016	2.354	2.495
108.6	2.016	2.246	2.608
108.7	2.029	2.226	2.522
108.8	2.006	2.156	2.608
108.9	2.08	2.364	2.504
109	1.961	2.262	2.603
109.1	2.202	2.271	2.516
109.2	2.138	2.332	2.684
109.3	2.047	2.269	2.591
109.4	2.142	2.335	2.554
109.5	2.01	2.279	2.603
109.6	1.918	2.347	2.573
109.7	1.902	2.377	2.539
109.8	1.873	2.282	2.647
109.9	2.134	2.33	2.615
110	2.031	2.3	2.631
110.1	2.057	2.221	2.61
110.2	2.085	2.187	2.579
110.3	1.888	2.227	2.569
110.4	2.036	2.308	2.692
110.5	2.053	2.223	2.626
110.6	2.094	2.299	2.607
110.7	1.925	2.309	2.677
110.8	2.04	2.199	2.48
110.9	2.01	2.236	2.734
111	1.909	2.425	2.593
111.1	1.942	2.172	2.601
111.2	2.123	2.214	2.64
111.3	2	2.255	2.508
111.4	2.048	2.24	2.599
111.5	2	2.246	2.551
111.6	2.028	2.245	2.658
111.7	1.905	2.21	2.634
111.8	1.993	2.226	2.677
111.9	1.88	2.225	2.675
112	1.979	2.307	2.624
112.1	1.933	2.272	2.649
112.2	2.068	2.26	2.682
112.3	2.027	2.171	2.884
112.4	2.029	2.245	2.61
112.5	1.978	2.197	2.759
112.6	2.095	2.29	2.704
112.7	1.914	2.265	2.744
112.8	1.923	2.275	2.68
112.9	2.075	2.28	2.643
113	2.095	2.385	2.606
113.1	1.962	2.28	2.62
113.2	2.166	2.327	2.556
113.3	1.944	2.339	2.597
113.4	1.978	2.341	2.693
113.5	1.965	2.359	2.683
113.6	1.884	2.419	2.577
113.7	2.005	2.238	2.544
113.8	2.016	2.318	2.601
113.9	1.988	2.402	2.572
114	1.981	2.379	2.616
114.1	2.027	2.324	2.513
114.2	1.957	2.273	2.578
114.3	2.063	2.304	2.533
114.4	1.916	2.273	2.522
114.5	2	2.252	2.627
114.6	1.949	2.224	2.676
114.7	1.953	2.333	2.522
114.8	1.973	2.311	2.612
114.9	2.043	2.384	2.513
115	2.057	2.398	2.647
115.1	2.004	2.297	2.632
115.2	2.072	2.373	2.577
115.3	2.153	2.304	2.612
115.4	2.209	2.369	2.686
115.5	2.156	2.344	2.531
115.6	2.181	2.29	2.538
115.7	2.042	2.283	2.757
115.8	2.03	2.26	2.736
115.9	1.962	2.18	2.643
116	2.02	2.369	2.576
116.1	1.945	2.398	2.673
116.2	2.168	2.21	2.681
116.3	2.215	2.342	2.511
116.4	2.163	2.282	2.629
116.5	2.068	2.217	2.606
116.6	2.223	2.233	2.831
116.7	2.189	2.257	2.843
116.8	2.268	2.181	2.678
116.9	2.091	2.239	2.773
117	2.112	2.193	2.655
117.1	2.143	2.266	2.71
117.2	2.062	2.223	2.714
117.3	2.107	2.22	2.781
117.4	2.084	2.261	2.774
117.5	2.051	2.238	2.834
117.6	2.121	2.311	2.615
117.7	2.167	2.19	2.643
117.8	2.057	2.191	2.72
117.9	2.07	2.194	2.83
118	2.194	2.241	2.985
118.1	2.126	2.222	2.7
118.2	2.213	2.259	2.75
118.3	2.119	2.206	2.794
118.4	2.191	2.233	2.772
118.5	2.288	2.195	2.858
118.6	2.057	2.178	2.834
118.7	2.146	2.205	2.74
118.8	2.119	2.183	2.684
118.9	2.129	2.264	2.773
119	2.129	2.248	2.762
119.1	1.941	2.322	2.684
119.2	2.058	2.303	2.679
119.3	1.956	2.318	2.628
119.4	1.853	2.32	2.697
119.5	1.966	2.338	2.675
119.6	1.969	2.135	2.626
119.7	2.132	2.277	2.634
119.8	2.029	2.285	2.519
119.9	1.99	2.325	2.594
120	1.921	2.309	2.53
120.1	2.015	2.243	2.453
120.2	2.037	2.277	2.549
120.3	1.993	2.193	2.778
120.4	2.033	2.129	2.697
120.5	1.995	2.174	2.691
120.6	2.036	2.239	2.829
120.7	2.014	2.176	2.849
120.8	1.981	2.21	2.727
120.9	2.081	2.154	2.784
121	1.983	2.158	2.834
121.1	2.017	2.134	2.784
121.2	2.089	2.263	2.834
121.3	2.137	2.19	2.741
121.4	2.057	2.24	2.658
121.5	2	2.273	2.698
121.6	2.049	2.203	2.791
121.7	2.074	2.144	2.674
121.8	2.041	2.264	2.779
121.9	1.937	2.313	2.689
122	2.009	2.218	2.718
122.1	2.008	2.223	2.656
122.2	1.985	2.268	2.571
122.3	1.944	2.421	2.647
122.4	2.038	2.271	2.77
122.5	2.001	2.292	2.746
122.6	2.045	2.159	2.76
122.7	2.03	2.267	2.593
122.8	2.028	2.287	2.668
122.9	2.01	2.146	2.771
123	1.97	2.269	2.751
123.1	1.974	2.262	2.841
123.2	1.937	2.325	2.659
123.3	1.959	2.246	2.751
123.4	2.072	2.102	2.752
123.5	2.058	2.23	2.698
123.6	2.136	2.139	2.705
123.7	2.064	2.201	2.659
123.8	2.024	2.161	2.653
123.9	1.962	2.23	2.839
124	2.177	2.206	2.871
124.1	1.954	2.054	2.669
124.2	2.034	2.17	2.869
124.3	2.142	2.209	2.687
124.4	2.238	2.097	2.479
124.5	2.131	2.076	2.585
124.6	2.183	2.01	2.611
124.7	2.235	2.061	2.697
124.8	2.315	2.059	2.624
124.9	2.265	2.17	2.741
125	2.21	2.15	2.648
125.1	2.104	2.101	2.705
125.2	2.341	2.121	2.702
125.3	2.277	2.187	2.657
125.4	2.24	2.114	2.67
125.5	2.19	2.188	2.694
125.6	2.012	2.1	2.671
125.7	2.034	2.216	2.763
125.8	2.177	2.209	2.848
125.9	2.005	2.191	2.843
126	2.147	2.059	2.785
126.1	2.122	2.164	2.715
126.2	2.103	2.127	2.657
126.3	2.124	2.22	2.675
126.4	2.082	2.125	2.596
126.5	2.154	2.174	2.791
126.6	2.14	2.231	2.671
126.7	2.089	2.065	2.806
126.8	2.217	2.121	2.714
126.9	2.043	2.211	2.823
127	2.134	2.265	2.745
127.1	2.14	2.207	2.825
127.2	2.097	2.089	2.972
127.3	2.135	2.106	2.761
127.4	2.133	2.16	2.813
127.5	2.072	2.048	2.791
127.6	2.025	2.192	2.92
127.7	2.036	2.169	2.775
127.8	1.958	2.16	2.739
127.9	1.981	2.124	2.781
128	2.022	2.197	2.746
128.1	1.976	2.095	2.674
128.2	2.115	2.115	2.754
128.3	2.056	2.147	2.717
128.4	2.033	2.134	2.803
128.5	2.032	2.122	2.755
128.6	2.217	2.109	2.699
128.7	2.215	2.132	2.78
128.8	2.119	2.064	2.76
128.9	2.143	2.139	2.738
129	2.232	2.073	2.744
129.1	2.188	2.088	2.795
129.2	2.253	2.071	2.659
129.3	2.159	2.106	2.803
129.4	2.004	2.132	2.844
129.5	1.995	2.193	2.675
129.6	2.065	2.073	2.741
129.7	2.045	2.199	2.678
129.8	2.021	2.234	2.584
129.9	1.933	2.063	2.761
130	2.098	2.11	2.866
130.1	2.096	2.197	2.774
130.2	2.136	2.187	2.955
130.3	2.12	2.159	2.788
130.4	2.097	2.11	2.725
130.5	1.987	2.15	2.757
130.6	2.041	2.081	2.841
130.7	2.1	2.017	2.72
130.8	2.174	2.079	2.724
130.9	2.101	2.129	2.84
131	2.139	2.127	2.967
131.1	2.077	2.283	2.718
131.2	1.951	2.25	2.722
131.3	2.089	2.261	2.826
131.4	2.197	2.133	2.611
131.5	2.297	2.211	2.628
131.6	2.245	2.248	2.765
131.7	2.349	2.235	2.618
131.8	2.316	2.134	2.762
131.9	2.228	2.132	2.666
132	2.272	2.182	2.79
132.1	2.34	2.159	2.751
132.2	2.269	2.119	2.674
132.3	2.219	2.02	2.709
132.4	2.123	2.106	2.786
132.5	2.19	2.208	2.928
132.6	2.23	2.178	2.817
132.7	2.227	2.159	2.733
132.8	2.267	2.206	2.698
132.9	2.087	2.098	2.865
133	2.314	2.113	2.877
133.1	2.249	2.137	2.834
133.2	2.233	2.002	2.691
133.3	2.129	2.137	2.796
133.4	2.157	2.051	2.646
133.5	2.196	2.116	2.735
133.6	2.236	2.212	2.765
133.7	2.205	2.112	2.752
133.8	2.249	2.158	2.819
133.9	2.284	2.202	2.716
134	2.248	2.179	2.729
134.1	2.264	2.105	2.698
134.2	2.181	2.079	2.846
134.3	2.155	2.146	2.855
134.4	2.195	2.157	2.814
134.5	2.182	2.113	2.806
134.6	2.21	2.205	2.856
134.7	2.182	2.042	2.881
134.8	2.117	2.055	2.763
134.9	2.138	2.245	2.79
135	2.147	2.117	2.751
135.1	2.075	2.129	2.783
135.2	2.16	2.191	2.767
135.3	2.045	2.195	2.666
135.4	2.2	2.179	2.792
135.5	2.108	2.201	2.698
135.6	2.123	2.243	2.683
135.7	2.113	2.358	2.772
135.8	2.134	2.242	2.786
135.9	2.213	2.142	2.841
136	2.2	2.116	2.737
136.1	2.223	2.192	2.688
136.2	2.117	2.162	2.667
136.3	2.147	2.131	2.677
136.4	2.067	2.133	2.656
136.5	2.08	2.138	2.713
136.6	2.123	2.029	2.864
136.7	2.141	2.082	2.862
136.8	2.077	2.155	2.672
136.9	2.133	2.087	2.783
137	2.204	2.123	2.838
137.1	2.164	2.289	2.608
137.2	2.27	2.204	2.683
137.3	2.02	2.13	2.713
137.4	2.21	2.162	2.642
137.5	2.175	2.169	2.699
137.6	2.114	2.259	2.71
137.7	2.225	2.274	2.79
137.8	2.236	2.082	2.73
137.9	2.294	2.219	2.719
138	2.239	2.076	2.544
138.1	2.294	2.115	2.653
138.2	2.347	2.209	2.676
138.3	2.289	2.18	2.685
138.4	2.247	2.242	2.669
138.5	2.278	2.303	2.615
138.6	2.292	2.39	2.696
138.7	2.203	2.33	2.643
138.8	2.247	2.364	2.838
138.9	2.186	2.352	2.856
139	2.314	2.366	2.789
139.1	2.362	2.32	2.912
139.2	2.374	2.313	2.799
139.3	2.488	2.228	2.706
139.4	2.327	2.325	2.756
139.5	2.35	2.432	2.638
139.6	2.429	2.205	2.716
139.7	2.262	2.292	2.564
139.8	2.448	2.073	2.813
139.9	2.466	2.326	2.646
140	2.539	2.179	2.669
140.1	2.429	2.203	2.565
140.2	2.396	2.179	2.576
140.3	2.386	2.163	2.734
140.4	2.404	2.239	2.859
140.5	2.335	2.171	2.707
140.6	2.441	2.251	2.784
140.7	2.256	2.317	2.813
140.8	2.462	2.344	2.896
140.9	2.498	2.377	2.788
141	2.329	2.432	3.08
141.1	2.068	2.508	2.867
141.2	2.105	2.428	2.677
141.3	2.318	2.407	2.723
141.4	2.236	2.28	2.723
141.5	2.464	2.299	2.768
141.6	2.302	2.382	2.639
141.7	2.35	2.272	2.629
141.8	2.337	2.165	2.587
141.9	2.414	2.232	2.616
142	2.311	2.169	2.544
142.1	2.417	2.099	2.494
142.2	2.396	2.15	2.609
142.3	2.351	2.185	2.773
142.4	2.31	2.082	2.731
142.5	2.28	2.13	2.808
142.6	2.301	2.159	2.648
142.7	2.184	2.246	2.604
142.8	2.36	2.132	2.717
142.9	2.348	2.202	2.746
143	2.338	2.267	2.654
143.1	2.349	2.33	2.632
143.2	2.353	2.203	2.668
143.3	2.4	2.33	2.75
143.4	2.317	2.133	2.797
143.5	2.22	2.206	2.738
143.6	2.291	2.191	2.689
143.7	2.19	2.234	2.832
143.8	2.134	2.2	2.756
143.9	2.247	2.107	2.845
144	2.436	2.116	2.795
144.1	2.417	2.094	2.777
144.2	2.304	2.149	2.754
144.3	2.316	2.098	2.755
144.4	2.199	2.096	2.573
144.5	2.21	2.022	2.512
144.6	2.186	2.05	2.66
144.7	2.417	2.145	2.602
144.8	2.299	2.088	2.584
144.9	2.313	2.109	2.741
145	2.354	2.063	2.54
145.1	2.293	2.122	2.562
145.2	2.27	2.087	2.65
145.3	2.158	2.12	2.507
145.4	2.31	2.035	2.503
145.5	2.28	2.158	2.623
145.6	2.301	2.072	2.64
145.7	2.318	2.069	2.633
145.8	2.331	2.113	2.646
145.9	2.2	2.15	2.713
146	2.243	2.078	2.711
146.1	2.155	2.027	2.694
146.2	2.213	2.107	2.638
146.3	2.357	2.06	2.718
146.4	2.146	2.023	2.69
146.5	2.185	2.093	2.702
146.6	2.278	2.039	2.723
146.7	2.18	2.131	2.642
146.8	2.279	2.083	2.699
146.9	2.27	1.998	2.667
147	2.214	2.09	2.723
147.1	2.172	2.105	2.701
147.2	2.313	1.996	2.719
147.3	2.177	2.071	2.709
147.4	2.132	2.105	2.74
147.5	2.172	2.16	2.702
147.6	2.1	2.109	2.819
147.7	2.096	2.049	2.713
147.8	2.221	2.052	2.712
147.9	2.146	2.087	2.557
148	2.215	2.038	2.472
148.1	2.23	1.993	2.629
148.2	2.094	2.036	2.417
148.3	2.088	2.116	2.645
148.4	2.179	2.052	2.605
148.5	2.034	2.028	2.561
148.6	2.069	2.04	2.606
148.7	2.101	2.062	2.7
148.8	2.065	2.042	2.49
148.9	2.139	2.029	2.518
149	2.032	2.057	2.369
149.1	2.032	2.057	2.627
149.2	2.093	2.073	2.812
149.3	2.063	2.07	2.652
149.4	2.022	2.056	2.563
149.5	2.084	2.09	2.714
149.6	2.121	2.049	2.698
149.7	2.066	2.037	2.608
149.8	2.163	2.084	2.547
149.9	2.118	2.086	2.654
150	2.089	2.046	2.487
150.1	2.058	2.066	2.605
150.2	2.121	2.073	2.646
150.3	2.098	2.1	2.724
150.4	2.264	2.087	2.728
150.5	2.087	1.954	2.615
150.6	2.173	2.015	2.819
150.7	2.13	2.148	2.589
150.8	2.193	2.023	2.548
150.9	2.063	2.056	2.696
151	2.238	2.024	2.577
151.1	2.037	2.14	2.604
151.2	2.169	2.11	2.484
151.3	2.034	2.196	2.534
151.4	2.203	2.096	2.51
151.5	2.032	2.11	2.531
151.6	2.202	2.1	2.527
151.7	2.172	2.175	2.6
151.8	2.182	2.132	2.713
151.9	2.333	2.078	2.576
152	2.117	1.938	2.638
152.1	2.161	2.069	2.63
152.2	2.336	1.958	2.611
152.3	2.328	2.005	2.689
152.4	2.344	2.02	2.581
152.5	2.27	1.892	2.55
152.6	2.171	2.044	2.512
152.7	2.249	1.995	2.563
152.8	2.431	1.97	2.801
152.9	2.386	2.058	2.521
153	2.369	2.068	2.631
153.1	2.329	2.027	2.51
153.2	2.318	2.031	2.583
153.3	2.355	2.119	2.631
153.4	2.307	2.17	2.398
153.5	2.317	2.068	2.742
153.6	2.325	2.086	2.794
153.7	2.278	2.156	2.601
153.8	2.362	2.205	2.621
153.9	2.326	2.183	2.402
154	2.313	2.222	2.43
154.1	2.302	2.212	2.48
154.2	2.252	2.202	2.68
154.3	2.229	2.192	2.56
154.4	2.341	2.071	2.659
154.5	2.301	2.129	2.487
154.6	2.291	2.11	2.414
154.7	2.161	2.018	2.54
154.8	2.24	2.127	2.514
154.9	2.167	2.082	2.493
155	2.345	2.108	2.65
155.1	2.206	2.084	2.562
155.2	2.128	2.069	2.636
155.3	2.29	2.023	2.654
155.4	2.266	2.121	2.54
155.5	2.001	2.188	2.645
155.6	2.098	2.107	2.516
155.7	2.026	2.16	2.435
155.8	2.141	2.154	2.5
155.9	2.052	2.152	2.567
156	1.999	2.231	2.421
156.1	1.989	2.108	2.455
156.2	1.975	2.201	2.363
156.3	1.979	2.19	2.435
156.4	2.037	2.1	2.608
156.5	1.945	2.038	2.663
156.6	2.004	2.1	2.576
156.7	2.011	2.138	2.688
156.8	2.075	2.199	2.584
156.9	2.139	2.129	2.486
157	2.21	2.16	2.551
157.1	2.136	2.154	2.509
157.2	2.107	2.027	2.569
157.3	2.049	2.115	2.571
157.4	2.262	2.038	2.637
157.5	2.252	2.045	2.528
157.6	2.201	2.119	2.628
157.7	2.205	2.17	2.546
157.8	2.064	2.193	2.589
157.9	2.109	2.225	2.493
158	2.184	2.169	2.539
158.1	2.229	2.071	2.433
158.2	2.142	2.131	2.43
158.3	2.164	2.122	2.407
158.4	2.214	2.252	2.44
158.5	2.171	2.18	2.476
158.6	2.101	2.081	2.412
158.7	2.204	2.103	2.467
158.8	2.132	2.038	2.423
158.9	2.126	2.075	2.492
159	2.188	2.067	2.542
159.1	2.3	2.153	2.493
159.2	2.225	2.028	2.553
159.3	2.124	2.092	2.505
159.4	2.137	2.037	2.536
159.5	2.213	2.111	2.543
159.6	2.107	2.147	2.476
159.7	2.396	2.189	2.655
159.8	2.385	2.192	2.561
159.9	2.333	2.08	2.654
160	2.253	2.157	2.759
160.1	2.194	2.215	2.538
160.2	2.287	2.073	2.434
160.3	2.274	2.075	2.497
160.4	2.229	2.064	2.42
160.5	2.225	2.129	2.397
160.6	2.261	2.053	2.386
160.7	2.262	2.144	2.439
160.8	2.266	2.087	2.419
160.9	2.207	2.081	2.462
161	2.24	2.138	2.586
161.1	2.298	2.142	2.629
161.2	2.187	2.204	2.558
161.3	2.166	2.218	2.644
161.4	2.226	2.148	2.537
161.5	2.194	2.262	2.546
161.6	2.39	2.27	2.513
161.7	2.325	2.11	2.554
161.8	2.334	2.107	2.458
161.9	2.271	2.197	2.571
162	2.298	2.295	2.545
162.1	2.331	2.309	2.637
162.2	2.324	2.208	2.537
162.3	2.301	2.341	2.421
162.4	2.381	2.273	2.414
162.5	2.32	2.136	2.331
162.6	2.336	2.356	2.419
162.7	2.258	2.267	2.48
162.8	2.254	2.32	2.406
162.9	2.255	2.184	2.279
163	2.145	2.281	2.383
163.1	2.316	2.251	2.312
163.2	2.289	2.267	2.469
163.3	2.29	2.171	2.576
163.4	2.324	2.252	2.393
163.5	2.168	2.266	2.413
163.6	2.29	2.236	2.274
163.7	2.214	2.308	2.369
163.8	2.146	2.392	2.37
163.9	2.186	2.31	2.403
164	2.329	2.342	2.327
164.1	2.21	2.455	2.274
164.2	2.248	2.302	2.326
164.3	2.226	2.325	2.223
164.4	2.306	2.311	2.283
164.5	2.288	2.351	2.363
164.6	2.242	2.284	2.309
164.7	2.194	2.371	2.221
164.8	2.243	2.248	2.481
164.9	2.261	2.312	2.316
165	2.163	2.366	2.371
165.1	2.162	2.351	2.441
165.2	2.167	2.279	2.498
165.3	2.287	2.184	2.389
165.4	2.291	2.259	2.413
165.5	2.19	2.145	2.505
165.6	2.212	2.213	2.488
165.7	2.303	2.206	2.488
165.8	2.229	2.289	2.536
165.9	2.32	2.311	2.338
166	2.205	2.24	2.48
166.1	2.261	2.08	2.401
166.2	2.338	2.122	2.369
166.3	2.373	2.282	2.369
166.4	2.346	2.138	2.521
166.5	2.371	2.241	2.463
166.6	2.476	2.188	2.468
166.7	2.34	2.103	2.54
166.8	2.379	2.117	2.459
166.9	2.3	2.223	2.429
167	2.35	2.272	2.519
167.1	2.343	2.365	2.546
167.2	2.328	2.269	2.48
167.3	2.36	2.268	2.511
167.4	2.436	2.26	2.628
167.5	2.491	2.265	2.42
167.6	2.435	2.321	2.715
167.7	2.442	2.288	2.557
167.8	2.441	2.224	2.452
167.9	2.416	2.259	2.463
168	2.387	2.269	2.442
168.1	2.391	2.384	2.428
168.2	2.374	2.21	2.435
168.3	2.357	2.3	2.338
168.4	2.484	2.291	2.408
168.5	2.428	2.332	2.468
168.6	2.424	2.249	2.446
168.7	2.217	2.23	2.464
168.8	2.352	2.167	2.458
168.9	2.455	2.256	2.445
169	2.399	2.267	2.609
169.1	2.358	2.268	2.722
169.2	2.488	2.227	2.37
169.3	2.396	2.203	2.509
169.4	2.263	2.248	2.562
169.5	2.267	2.372	2.648
169.6	2.265	2.27	2.574
169.7	2.248	2.265	2.613
169.8	2.186	2.298	2.675
169.9	2.298	2.29	2.735
170	2.378	2.222	2.727
170.1	2.438	2.269	2.626
170.2	2.258	2.278	2.74
170.3	2.344	2.321	2.689
170.4	2.464	2.286	2.661
170.5	2.326	2.362	2.409
170.6	2.504	2.37	2.582
170.7	2.396	2.267	2.495
170.8	2.289	2.289	2.657
170.9	2.265	2.301	2.611
171	2.331	2.427	2.527
171.1	2.379	2.309	2.468
171.2	2.39	2.278	2.531
171.3	2.379	2.277	2.616
171.4	2.359	2.289	2.535
171.5	2.443	2.42	2.425
171.6	2.38	2.323	2.707
171.7	2.217	2.296	2.551
171.8	2.31	2.401	2.575
171.9	2.229	2.263	2.557
172	2.313	2.399	2.619
172.1	2.228	2.413	2.595
172.2	2.375	2.343	2.649
172.3	2.21	2.365	2.628
172.4	2.252	2.282	2.575
172.5	2.305	2.396	2.789
172.6	2.235	2.391	2.67
172.7	2.285	2.379	2.618
172.8	2.23	2.33	2.628
172.9	2.231	2.203	2.702
173	2.149	2.18	2.644
173.1	2.124	2.261	2.527
173.2	2.372	2.202	2.538
173.3	2.275	2.226	2.435
173.4	2.169	2.369	2.57
173.5	2.141	2.372	2.442
173.6	2.369	2.176	2.408
173.7	2.305	2.248	2.545
173.8	2.269	2.212	2.51
173.9	2.258	2.192	2.442
174	2.161	2.162	2.542
174.1	2.176	2.198	2.572
174.2	2.096	2.108	2.411
174.3	2.067	2.172	2.635
174.4	2.087	2.193	2.388
174.5	2.164	2.175	2.487
174.6	2.261	2.197	2.497
174.7	2.121	2.293	2.59
174.8	2.15	2.219	2.444
174.9	2.133	2.226	2.485
175	2.254	2.27	2.612
175.1	2.152	2.286	2.65
175.2	2.174	2.171	2.568
175.3	2.18	2.155	2.598
175.4	2.279	2.28	2.548
175.5	2.238	2.216	2.706
175.6	2.131	2.268	2.566
175.7	2.12	2.243	2.717
175.8	2.164	2.244	2.722
175.9	2.229	2.159	2.662
176	2.191	2.222	2.613
176.1	2.229	2.182	2.564
176.2	2.174	2.192	2.716
176.3	2.241	2.242	2.698
176.4	2.191	2.196	2.636
176.5	2.225	2.075	2.689
176.6	2.229	2.119	2.648
176.7	2.169	2.168	2.8
176.8	2.19	2.26	2.651
176.9	2.239	2.16	2.617
177	2.218	2.16	2.576
177.1	2.165	2.101	2.641
177.2	2.207	2.165	2.69
177.3	2.136	2.145	2.854
177.4	2.219	2.176	2.7
177.5	2.182	2.109	2.694
177.6	2.064	2.152	2.71
177.7	2.172	2.147	2.65
177.8	2.102	2.183	2.689
177.9	2.151	2.218	2.745
178	2.046	2.208	2.623
178.1	2.07	2.174	2.521
178.2	2.098	2.154	2.605
178.3	2.08	2.082	2.592
178.4	2.125	2.109	2.789
178.5	2.145	2.177	2.813
178.6	2.195	2.206	2.849
178.7	2.209	2.205	2.862
178.8	2.141	2.18	2.837
178.9	2.137	2.245	2.739
179	2.259	2.161	2.597
179.1	2.184	2.137	2.623
179.2	2.105	2.164	2.623
179.3	2.26	2.142	2.694
179.4	2.112	2.14	2.829
179.5	2.13	2.174	2.726
179.6	2.168	2.188	2.573
179.7	2.094	2.246	2.595
179.8	2.196	2.234	2.556
179.9	2.125	2.152	2.707
180	2.102	2.118	2.576
180.1	2.126	2.165	2.761
180.2	2.166	2.174	2.685
180.3	2.211	2.175	2.745
180.4	2.282	2.182	2.622
180.5	2.186	2.294	2.669
180.6	2.122	2.179	2.679
180.7	2.161	2.136	2.527
180.8	2.131	2.158	2.61
180.9	2.156	2.142	2.69
181	2.103	2.23	2.562
181.1	2.059	2.166	2.526
181.2	2.059	2.281	2.506
181.3	2.132	2.113	2.635
181.4	2.172	2.098	2.489
181.5	2.134	2.06	2.512
181.6	2.086	2.117	2.638
181.7	2.14	2.173	2.589
181.8	2.175	2.235	2.564
181.9	2.091	2.165	2.599
182	2.312	2.25	2.52
182.1	2.234	2.315	2.613
182.2	2.257	2.314	2.628
182.3	2.454	2.267	2.619
182.4	2.341	2.323	2.746
182.5	2.373	2.258	2.834
182.6	2.317	2.245	2.739
182.7	2.316	2.253	2.514
182.8	2.526	2.282	2.688
182.9	2.16	2.232	2.785
183	2.204	2.116	2.524
183.1	2.224	2.221	2.642
183.2	2.247	2.288	2.635
183.3	2.419	2.216	2.591
183.4	2.32	2.173	2.672
183.5	2.224	2.25	2.661
183.6	2.273	2.259	2.471
183.7	2.227	2.142	2.515
183.8	2.24	2.143	2.656
183.9	2.177	2.191	2.564
184	2.23	2.129	2.645
184.1	2.174	2.208	2.608
184.2	2.215	2.199	2.57
184.3	2.173	2.058	2.585
184.4	2.154	2.145	2.672
184.5	2.064	2.046	2.66
184.6	2.122	2.166	2.554
184.7	2.137	2.159	2.663
184.8	2.186	2.146	2.504
184.9	2.163	2.267	2.498
185	2.125	2.159	2.451
185.1	2.076	2.195	2.482
185.2	2.153	2.267	2.549
185.3	2.177	2.283	2.579
185.4	2.156	2.176	2.592
185.5	2.104	2.206	2.581
185.6	2.185	2.319	2.615
185.7	2.157	2.352	2.611
185.8	2.083	2.271	2.563
185.9	2.099	2.144	2.506
186	2.175	2.073	2.528
186.1	2.126	2.135	2.494
186.2	2.097	2.108	2.509
186.3	2.036	2.157	2.521
186.4	2.075	2.215	2.588
186.5	2.06	2.137	2.587
186.6	2.13	2.13	2.728
186.7	2.174	2.077	2.55
186.8	2.13	2.066	2.633
186.9	2.106	2.159	2.584
187	2.158	2.115	2.667
187.1	2.165	2.188	2.652
187.2	2.108	2.237	2.582
187.3	2.119	2.222	2.576
187.4	2.138	2.117	2.632
187.5	2.277	2.152	2.636
187.6	2.249	2.18	2.642
187.7	2.153	2.214	2.67
187.8	2.178	2.069	2.621
187.9	2.205	2.05	2.579
188	2.095	2.045	2.66
188.1	2.201	2.045	2.706
188.2	2.125	2.002	2.661
188.3	2.211	2.127	2.755
188.4	2.217	1.966	2.785
188.5	2.155	2.029	2.632
188.6	2.123	2.085	2.556
188.7	2.077	1.974	2.82
188.8	2.23	2.009	2.687
188.9	2.138	2.055	2.667
189	2.261	2.1	2.486
189.1	2.189	2.105	2.512
189.2	2.152	2.007	2.713
189.3	2.119	2.145	2.656
189.4	2.113	2.16	2.757
189.5	2.06	2.075	2.672
189.6	2.099	2.016	2.753
189.7	2.129	2.08	2.744
189.8	2.046	2.205	2.725
189.9	2.192	2.126	2.527
190	2.209	2.216	2.703
190.1	2.231	2.128	2.659
190.2	2.099	2.216	2.694
190.3	2.125	2.257	2.717
190.4	2.16	2.214	2.706
190.5	2.18	2.123	2.489
190.6	2.015	2.145	2.675
190.7	2.124	2.104	2.819
190.8	2.131	2.165	2.678
190.9	2.089	2.034	2.642
191	2.112	2.038	2.582
191.1	2.036	2.131	2.687
191.2	2.066	2.269	2.622
191.3	2.282	2.154	2.611
191.4	2.154	2.207	2.596
191.5	2.224	2.144	2.549
191.6	2.182	2.176	2.637
191.7	2.22	2.166	2.652
191.8	2.111	2.271	2.599
191.9	2.129	2.263	2.578
192	2.19	2.172	2.646
192.1	2.133	2.26	2.651
192.2	2.195	2.333	2.627
192.3	2.114	2.227	2.52
192.4	2.216	2.149	2.481
192.5	2.112	2.194	2.581
192.6	2.19	2.196	2.598
192.7	2.2	2.138	2.681
192.8	2.166	2.191	2.629
192.9	2.196	2.168	2.575
193	2.141	2.289	2.748
193.1	2.18	2.321	2.467
193.2	2.194	2.358	2.501
193.3	2.178	2.284	2.652
193.4	2.134	2.292	2.565
193.5	2.11	2.22	2.632
193.6	2.064	2.052	2.678
193.7	2.027	2.124	2.519
193.8	2.122	2.1	2.644
193.9	2.084	2.007	2.584
194	2.128	2.098	2.61
194.1	2.09	2.038	2.67
194.2	2.17	2.081	2.538
194.3	2.158	2.082	2.482
194.4	2.147	2.187	2.505
194.5	2.172	2.18	2.547
194.6	2.133	2.275	2.515
194.7	2.179	2.207	2.516
194.8	2.115	2.212	2.446
194.9	2.097	2.237	2.465
195	2.066	2.156	2.431
195.1	2.073	2.226	2.352
195.2	2.141	2.255	2.528
195.3	2.096	2.218	2.538
195.4	2.114	2.272	2.537
195.5	2.09	2.253	2.706
195.6	2.117	2.12	2.522
195.7	2.125	2.267	2.658
195.8	2.09	2.089	2.461
195.9	2.103	2.216	2.396
196	2.102	2.247	2.431
196.1	2.212	2.144	2.66
196.2	2.199	2.306	2.613
196.3	2.146	2.217	2.547
196.4	2.15	2.269	2.462
196.5	2.219	2.241	2.491
196.6	2.229	2.249	2.447
196.7	2.114	2.201	2.457
196.8	2.185	2.197	2.367
196.9	2.133	2.136	2.358
197	2.03	2.187	2.392
197.1	2.116	2.204	2.471
197.2	2.055	2.229	2.395
197.3	2.079	2.096	2.52
197.4	2.042	2.236	2.474
197.5	2.052	2.174	2.418
197.6	2.136	2.136	2.345
197.7	2.253	2.159	2.555
197.8	2.207	2.175	2.426
197.9	2.194	2.143	2.471
198	2.25	2.15	2.425
198.1	2.138	2.127	2.345
198.2	2.187	2.105	2.516
198.3	2.18	2.096	2.517
198.4	2.122	2.266	2.631
198.5	2.105	2.214	2.472
198.6	2.195	2.177	2.505
198.7	2.108	2.184	2.522
198.8	2.222	2.178	2.45
198.9	2.182	2.181	2.496
199	2.258	2.102	2.634
199.1	2.116	2.196	2.537
199.2	2.26	2.228	2.431
199.3	2.178	2.131	2.479
199.4	2.178	2.177	2.26
199.5	2.226	2.174	2.398
199.6	2.3	2.132	2.288
199.7	2.265	2.158	2.525
199.8	2.254	2.202	2.646
[truncated: 3,158 more rows]

## Sheet: R206C_RMSD
Simulation Time (ns)	R206C_1	R206C_2	R206C_3
0	0	0	0
0.1	0.989	0.895	0.782
0.2	0.932	0.853	0.848
0.3	1.073	0.946	1.007
0.4	1.109	0.992	1.259
0.5	1.059	0.972	1.285
0.6	1.157	0.932	1.311
0.7	1.203	0.918	1.367
0.8	1.208	0.995	1.139
0.9	1.127	0.971	1.227
1	1.247	0.913	1.071
1.1	1.324	0.997	1.169
1.2	1.192	0.937	1.004
1.3	1.476	1.098	1.179
1.4	1.546	1.022	1.26
1.5	1.564	0.905	1.296
1.6	1.508	1.066	1.31
1.7	1.519	1.011	1.305
1.8	1.618	1.036	1.269
1.9	1.559	1.01	1.435
2	1.558	0.881	1.487
2.1	1.447	1.019	1.403
2.2	1.481	0.954	1.477
2.3	1.718	0.881	1.639
2.4	1.724	1.01	1.486
2.5	1.759	1.042	1.439
2.6	1.681	1.112	1.498
2.7	1.793	0.947	1.407
2.8	1.599	1.057	1.474
2.9	1.864	1.035	1.486
3	1.429	1.005	1.504
3.1	1.744	0.999	1.535
3.2	1.941	1.001	1.401
3.3	1.852	1.132	1.603
3.4	1.681	1.073	1.562
3.5	1.772	1.017	1.368
3.6	1.688	1.082	1.366
3.7	1.682	1.072	1.478
3.8	1.717	1.166	1.461
3.9	1.885	1.135	1.421
4	1.819	1.15	1.39
4.1	1.843	1.068	1.572
4.2	1.704	1.094	1.582
4.3	1.701	1.043	1.598
4.4	1.746	1.06	1.655
4.5	1.801	1.08	1.346
4.6	1.926	0.971	1.571
4.7	1.835	1.097	1.475
4.8	1.956	1.166	1.495
4.9	1.88	1.241	1.575
5	1.894	1.308	1.564
5.1	1.865	1.22	1.548
5.2	1.848	1.304	1.628
5.3	1.899	1.269	1.6
5.4	1.836	1.285	1.534
5.5	1.882	1.173	1.515
5.6	1.988	1.22	1.562
5.7	2.041	1.269	1.575
5.8	1.934	1.261	1.579
5.9	1.97	1.185	1.639
6	1.898	1.214	1.633
6.1	1.851	1.186	1.556
6.2	1.786	1.337	1.553
6.3	1.929	1.417	1.572
6.4	1.86	1.226	1.564
6.5	1.781	1.2	1.532
6.6	1.947	1.342	1.538
6.7	1.866	1.441	1.537
6.8	1.917	1.303	1.681
6.9	1.906	1.301	1.635
7	1.942	1.187	1.594
7.1	2.024	1.242	1.51
7.2	1.877	1.28	1.727
7.3	1.973	1.285	1.676
7.4	1.963	1.317	1.605
7.5	1.975	1.275	1.544
7.6	2.049	1.287	1.674
7.7	1.891	1.208	1.578
7.8	1.959	1.284	1.707
7.9	2.087	1.301	1.639
8	2.13	1.177	1.612
8.1	2.07	1.236	1.619
8.2	1.994	1.225	1.608
8.3	1.945	1.374	1.622
8.4	1.924	1.411	1.515
8.5	1.966	1.467	1.536
8.6	1.955	1.651	1.65
8.7	2.145	1.435	1.587
8.8	2.032	1.572	1.596
8.9	2.047	1.436	1.602
9	1.901	1.494	1.549
9.1	2.015	1.238	1.514
9.2	1.983	1.373	1.659
9.3	1.969	1.25	1.47
9.4	2.081	1.258	1.514
9.5	2.151	1.362	1.464
9.6	1.916	1.433	1.522
9.7	1.902	1.246	1.514
9.8	2.012	1.276	1.578
9.9	1.973	1.249	1.557
10	2.116	1.326	1.664
10.1	1.918	1.278	1.727
10.2	2.032	1.269	1.604
10.3	2.074	1.222	1.587
10.4	2.2	1.267	1.667
10.5	1.999	1.268	1.745
10.6	2.023	1.376	1.724
10.7	2.07	1.371	1.792
10.8	2.034	1.337	1.793
10.9	1.908	1.322	1.692
11	1.987	1.287	1.677
11.1	1.96	1.226	1.68
11.2	2.137	1.35	1.707
11.3	1.999	1.242	1.719
11.4	1.95	1.307	1.719
11.5	1.909	1.382	1.78
11.6	2.139	1.243	1.594
11.7	2.223	1.279	1.646
11.8	2.005	1.207	1.743
11.9	2.084	1.188	1.787
12	2.085	1.289	1.627
12.1	2.028	1.273	1.721
12.2	2.01	1.249	1.685
12.3	1.918	1.21	1.747
12.4	2.048	1.319	1.762
12.5	1.904	1.288	1.669
12.6	2.071	1.294	1.775
12.7	1.849	1.42	1.771
12.8	1.918	1.442	1.71
12.9	1.881	1.455	1.655
13	2.007	1.479	1.683
13.1	1.866	1.55	1.696
13.2	2.14	1.31	1.717
13.3	1.964	1.36	1.7
13.4	1.916	1.385	1.762
13.5	2.072	1.53	1.727
13.6	2.015	1.355	1.798
13.7	1.982	1.329	1.736
13.8	2.005	1.394	1.802
13.9	1.96	1.386	1.795
14	1.905	1.637	1.757
14.1	1.979	1.494	1.782
14.2	1.967	1.394	1.783
14.3	1.921	1.456	1.81
14.4	2.056	1.441	1.886
14.5	2	1.447	1.841
14.6	1.927	1.503	1.906
14.7	1.838	1.511	1.892
14.8	1.928	1.625	1.826
14.9	1.966	1.556	1.827
15	2.024	1.629	1.672
15.1	1.826	1.493	1.68
15.2	1.992	1.593	1.748
15.3	1.768	1.617	1.686
15.4	1.955	1.533	1.736
15.5	1.874	1.588	1.681
15.6	2.083	1.543	1.673
15.7	1.976	1.42	1.816
15.8	1.958	1.577	1.778
15.9	1.935	1.559	1.787
16	1.908	1.575	1.963
16.1	1.967	1.502	1.78
16.2	1.902	1.551	1.786
16.3	1.814	1.537	1.807
16.4	1.99	1.604	1.804
16.5	1.888	1.512	1.822
16.6	1.847	1.507	1.784
16.7	1.916	1.54	1.896
16.8	1.847	1.666	1.77
16.9	1.823	1.563	1.817
17	1.968	1.56	1.703
17.1	1.998	1.585	1.852
17.2	2.257	1.57	1.807
17.3	2.317	1.515	1.841
17.4	2.042	1.516	1.881
17.5	2.138	1.494	1.867
17.6	1.857	1.59	1.779
17.7	1.92	1.549	1.832
17.8	1.988	1.557	1.817
17.9	1.979	1.595	1.806
18	2.046	1.539	1.799
18.1	2.115	1.54	1.87
18.2	2.006	1.493	1.884
18.3	2.156	1.608	1.77
18.4	2.037	1.485	1.954
18.5	2.015	1.605	2.016
18.6	1.956	1.583	2.008
18.7	2.023	1.502	2.091
18.8	2.058	1.54	2.097
18.9	1.997	1.608	2.093
19	1.944	1.657	2.038
19.1	1.842	1.516	1.811
19.2	1.83	1.54	1.874
19.3	1.916	1.554	1.768
19.4	1.965	1.62	1.907
19.5	2.026	1.619	1.932
19.6	1.992	1.539	1.792
19.7	1.977	1.498	1.818
19.8	1.934	1.675	1.591
19.9	1.851	1.616	1.685
20	2.009	1.554	1.794
20.1	2.041	1.644	1.822
20.2	1.999	1.529	1.782
20.3	2.074	1.601	1.805
20.4	2.125	1.766	1.763
20.5	2.122	1.557	1.759
20.6	2.076	1.648	1.85
20.7	2.069	1.797	1.758
20.8	1.931	1.822	1.753
20.9	2.085	1.725	1.78
21	2.098	1.696	1.777
21.1	2.101	1.736	1.818
21.2	1.994	1.891	1.677
21.3	1.957	1.807	1.596
21.4	2.007	1.732	1.699
21.5	1.927	1.791	1.689
21.6	1.954	1.681	1.828
21.7	2.068	1.568	1.782
21.8	2.065	1.781	1.774
21.9	2.109	1.709	1.847
22	1.995	1.71	1.834
22.1	2.014	1.821	1.78
22.2	1.901	1.666	1.85
22.3	2.022	1.551	1.694
22.4	2.142	1.61	1.788
22.5	2.025	1.629	1.869
22.6	2.138	1.607	1.685
22.7	2.081	1.482	1.73
22.8	2.055	1.525	1.825
22.9	2.061	1.569	1.752
23	2.109	1.467	1.791
23.1	1.992	1.477	1.799
23.2	1.971	1.521	1.872
23.3	2.046	1.558	1.749
23.4	2.086	1.483	1.811
23.5	2.139	1.502	1.799
23.6	1.908	1.463	1.75
23.7	1.876	1.596	1.705
23.8	2.062	1.63	1.708
23.9	2.085	1.584	1.868
24	2.006	1.656	1.659
24.1	1.969	1.651	1.799
24.2	2.11	1.516	1.865
24.3	2.014	1.615	1.762
24.4	1.925	1.735	1.814
24.5	2.023	1.647	1.851
24.6	2.052	1.632	1.718
24.7	2.03	1.586	1.697
24.8	2.081	1.638	1.71
24.9	2.021	1.67	1.755
25	1.862	1.662	1.664
25.1	1.865	1.701	1.709
25.2	1.969	1.655	1.764
25.3	1.927	1.622	1.743
25.4	1.869	1.617	1.805
25.5	1.775	1.519	1.807
25.6	1.692	1.608	1.738
25.7	1.704	1.618	1.777
25.8	1.662	1.607	1.702
25.9	1.768	1.606	1.663
26	1.925	1.624	1.692
26.1	1.879	1.643	1.757
26.2	1.718	1.651	1.791
26.3	1.719	1.768	1.783
26.4	1.637	1.764	1.826
26.5	1.653	1.573	1.808
26.6	1.669	1.649	1.795
26.7	1.715	1.597	1.797
26.8	1.799	1.665	1.88
26.9	1.676	1.69	1.833
27	1.782	1.59	1.752
27.1	1.631	1.613	1.802
27.2	1.662	1.607	1.877
27.3	1.627	1.564	1.821
27.4	1.627	1.589	1.764
27.5	1.636	1.527	1.842
27.6	1.605	1.614	1.761
27.7	1.697	1.646	1.743
27.8	1.648	1.648	1.794
27.9	1.657	1.625	1.883
28	1.764	1.744	1.904
28.1	1.809	1.511	1.878
28.2	1.789	1.561	1.823
28.3	1.936	1.537	1.773
28.4	1.809	1.528	1.751
28.5	1.783	1.451	1.816
28.6	1.816	1.531	1.799
28.7	1.666	1.519	1.83
28.8	1.723	1.557	1.798
28.9	1.771	1.603	1.902
29	1.809	1.575	1.829
29.1	1.779	1.566	1.708
29.2	1.722	1.748	1.821
29.3	1.917	1.622	1.805
29.4	1.847	1.655	1.762
29.5	1.882	1.591	1.781
29.6	1.917	1.559	1.77
29.7	1.806	1.651	1.703
29.8	2.058	1.511	1.801
29.9	1.771	1.571	1.795
30	1.882	1.493	1.688
30.1	1.826	1.593	1.729
30.2	1.973	1.571	1.791
30.3	1.887	1.639	1.809
30.4	2.074	1.671	1.791
30.5	2.109	1.525	1.789
30.6	2.092	1.669	1.811
30.7	2.013	1.689	1.843
30.8	1.967	1.647	1.824
30.9	2.076	1.689	1.747
31	2.108	1.559	1.722
31.1	2.025	1.625	1.73
31.2	1.982	1.514	1.811
31.3	2.044	1.55	1.725
31.4	2.121	1.553	1.857
31.5	1.787	1.65	1.889
31.6	1.867	1.635	1.775
31.7	1.91	1.584	1.845
31.8	1.99	1.618	1.904
31.9	1.916	1.63	1.869
32	1.883	1.64	1.778
32.1	1.896	1.695	1.847
32.2	1.921	1.798	1.885
32.3	1.803	1.862	1.959
32.4	1.754	1.818	1.934
32.5	2.134	1.825	1.953
32.6	1.889	1.812	1.854
32.7	1.92	1.712	1.801
32.8	1.899	1.876	1.866
32.9	1.972	1.922	1.811
33	1.877	1.895	1.751
33.1	1.797	1.881	1.821
33.2	1.749	1.892	1.865
33.3	1.764	1.906	1.947
33.4	1.797	1.891	1.829
33.5	1.814	1.843	1.764
33.6	1.83	1.803	1.796
33.7	1.857	1.835	1.89
33.8	1.954	1.995	1.807
33.9	1.913	1.861	1.796
34	1.737	1.854	1.805
34.1	1.818	1.921	1.834
34.2	1.888	1.959	1.701
34.3	1.849	2.051	1.79
34.4	1.822	1.965	1.72
34.5	1.95	1.786	1.871
34.6	1.95	1.721	1.84
34.7	1.908	1.702	1.786
34.8	1.95	1.803	1.89
34.9	1.924	1.651	1.797
35	1.871	1.738	1.871
35.1	1.975	1.617	1.805
35.2	1.979	1.685	1.849
35.3	2.162	1.763	1.868
35.4	1.985	1.768	1.788
35.5	1.853	1.767	1.872
35.6	1.997	1.768	1.906
35.7	1.896	1.674	1.876
35.8	1.942	1.619	1.806
35.9	1.905	1.633	1.833
36	1.795	1.615	1.916
36.1	1.949	1.64	1.948
36.2	1.973	1.786	1.821
36.3	1.967	1.844	1.95
36.4	1.917	1.808	1.871
36.5	1.953	1.783	1.896
36.6	1.938	1.883	1.915
36.7	2.012	1.908	1.816
36.8	2.032	1.902	1.846
36.9	2.035	1.779	1.841
37	2.031	1.994	1.878
37.1	1.992	1.947	1.849
37.2	1.963	1.863	1.873
37.3	2.054	1.835	1.785
37.4	1.926	2.018	1.781
37.5	1.894	1.824	1.813
37.6	1.945	1.749	1.816
37.7	2.002	1.804	1.705
37.8	1.928	1.797	1.766
37.9	1.885	1.83	1.739
38	1.953	1.847	1.785
38.1	1.973	1.841	1.791
38.2	1.91	1.884	1.786
38.3	2.098	1.741	1.8
38.4	2.139	1.647	1.822
38.5	1.905	1.914	1.826
38.6	1.999	1.736	1.817
38.7	2.106	1.747	1.828
38.8	1.832	1.811	1.767
38.9	2.038	1.842	1.747
39	1.953	1.865	2.014
39.1	1.855	1.868	1.989
39.2	1.891	1.74	1.863
39.3	1.828	1.859	2.019
39.4	1.884	1.834	1.896
39.5	1.86	1.854	1.912
39.6	1.956	1.732	1.945
39.7	1.865	1.738	1.981
39.8	1.897	1.742	1.923
39.9	1.837	1.695	1.931
40	1.869	1.807	1.9
40.1	1.864	1.712	1.936
40.2	1.915	1.851	1.979
40.3	1.934	1.774	1.932
40.4	1.969	1.741	1.87
40.5	1.99	1.71	1.94
40.6	1.901	1.67	1.927
40.7	1.888	1.712	1.996
40.8	2.082	1.68	1.817
40.9	1.915	1.68	1.928
41	1.974	1.732	1.961
41.1	2.018	1.785	1.837
41.2	1.946	1.709	1.933
41.3	2.08	1.605	1.979
41.4	2.14	1.815	1.991
41.5	2.075	1.813	1.898
41.6	2.092	1.73	1.85
41.7	2.14	1.873	1.795
41.8	2.059	1.798	2.003
41.9	1.974	1.747	1.876
42	2.051	1.766	1.808
42.1	2.047	1.776	1.92
42.2	2.025	1.747	1.942
42.3	2.108	1.721	1.792
42.4	2.089	1.585	1.909
42.5	2.174	1.556	1.767
42.6	2.049	1.718	1.855
42.7	2.007	1.675	1.892
42.8	2.3	1.567	1.944
42.9	2.24	1.69	1.855
43	2.111	1.645	1.903
43.1	2.098	1.662	1.906
43.2	2.113	1.62	1.902
43.3	2.097	1.675	1.912
43.4	2.132	1.644	1.976
43.5	2.161	1.707	1.935
43.6	2.195	1.656	1.828
43.7	2.186	1.652	1.929
43.8	1.97	1.656	1.81
43.9	2.016	1.611	1.999
44	2.034	1.552	1.824
44.1	2	1.608	1.92
44.2	2.009	1.437	1.815
44.3	2.109	1.636	1.811
44.4	2.043	1.639	1.865
44.5	2.064	1.69	1.9
44.6	2.273	1.57	1.898
44.7	2.192	1.53	1.833
44.8	2.168	1.711	1.955
44.9	2.122	1.733	1.972
45	2.118	1.74	1.709
45.1	2.126	1.676	1.988
45.2	2.094	1.684	1.83
45.3	2.204	1.683	1.882
45.4	2.101	1.59	1.792
45.5	2.207	1.678	1.848
45.6	2.324	1.743	1.833
45.7	2.201	1.638	1.884
45.8	2.069	1.7	1.852
45.9	2.202	1.71	1.861
46	2.113	1.537	1.813
46.1	2.09	1.583	1.718
46.2	2.094	1.58	1.797
46.3	2.215	1.639	1.759
46.4	2.178	1.745	1.705
46.5	2.093	1.758	1.849
46.6	2.032	1.824	1.78
46.7	2.236	1.837	1.757
46.8	2.225	1.7	1.757
46.9	2.097	1.822	1.745
47	2.187	1.893	1.755
47.1	2.107	1.955	1.775
47.2	2.202	1.877	1.791
47.3	2.186	1.786	1.808
47.4	2.234	1.859	1.809
47.5	2.234	1.754	1.861
47.6	2.306	1.811	1.806
47.7	2.395	1.835	1.708
47.8	2.379	1.901	1.755
47.9	2.235	1.873	1.658
48	2.3	1.831	1.771
48.1	2.305	1.827	1.683
48.2	2.289	1.876	1.671
48.3	2.282	1.953	1.663
48.4	2.207	1.836	1.762
48.5	2.211	1.787	1.685
48.6	2.195	1.667	1.683
48.7	2.221	1.746	1.737
48.8	2.362	1.856	1.71
48.9	2.313	1.788	1.675
49	2.364	1.838	1.69
49.1	2.228	1.876	1.685
49.2	2.193	1.915	1.66
49.3	2.133	1.851	1.754
49.4	2.074	1.836	1.75
49.5	2.104	1.843	1.876
49.6	2.179	1.924	1.756
49.7	2.272	1.876	1.737
49.8	2.191	1.793	1.68
49.9	2.435	1.693	1.624
50	2.245	1.739	1.707
50.1	2.379	1.746	1.708
50.2	2.381	1.796	1.743
50.3	2.366	1.863	1.776
50.4	2.315	1.949	1.644
50.5	2.305	1.921	1.604
50.6	2.113	1.969	1.675
50.7	2.16	1.87	1.656
50.8	2.124	1.773	1.679
50.9	2.221	1.707	1.694
51	2.227	1.792	1.715
51.1	2.286	1.839	1.73
51.2	2.323	2.033	1.825
51.3	2.118	2.055	1.768
51.4	2.128	1.874	1.813
51.5	2.15	1.9	1.711
51.6	2.013	1.869	1.816
51.7	2.141	1.948	1.764
51.8	2.181	1.96	1.851
51.9	2.044	1.785	1.872
52	2.071	1.819	1.913
52.1	2.143	1.881	1.831
52.2	2.219	1.778	1.801
52.3	2.125	1.877	1.673
52.4	2.062	1.793	1.81
52.5	1.927	1.704	1.843
52.6	1.975	1.77	1.882
52.7	1.968	1.768	1.873
52.8	2.019	1.869	1.868
52.9	2.001	1.778	1.835
53	1.989	1.82	1.815
53.1	2.05	1.847	1.854
53.2	1.994	1.792	1.959
53.3	2.106	1.836	1.756
53.4	2.06	1.84	1.971
53.5	1.997	1.753	1.864
53.6	2.028	1.831	1.763
53.7	2.042	1.813	1.814
53.8	2.035	1.822	1.816
53.9	1.897	1.845	1.783
54	2.087	1.839	1.92
54.1	2.059	1.861	1.763
54.2	1.962	1.809	1.821
54.3	2.08	1.765	1.799
54.4	2.016	1.854	1.753
54.5	2.042	1.85	1.838
54.6	1.997	1.759	1.745
54.7	2.014	1.718	1.715
54.8	2.047	1.825	1.819
54.9	2.08	1.733	1.841
55	2.1	1.686	1.819
55.1	1.992	1.77	1.721
55.2	1.863	1.85	1.761
55.3	2.004	1.929	1.625
55.4	1.885	1.801	1.784
55.5	2.095	1.838	1.793
55.6	2.061	1.811	1.766
55.7	2.074	1.665	1.638
55.8	1.928	1.717	1.82
55.9	2.065	1.751	1.842
56	1.997	1.746	1.829
56.1	2.054	1.756	1.864
56.2	2.103	1.713	1.773
56.3	1.99	1.796	1.762
56.4	1.894	1.866	1.9
56.5	2.036	2.096	1.753
56.6	1.956	1.807	1.734
56.7	1.91	1.979	1.791
56.8	1.969	1.817	1.74
56.9	2.022	1.733	1.818
57	2.054	1.761	1.856
57.1	2.007	1.735	2.026
57.2	2.051	1.881	1.881
57.3	1.989	1.731	1.718
57.4	2.008	1.799	1.82
57.5	1.91	1.911	1.723
57.6	2.008	1.818	1.776
57.7	2.053	1.72	1.771
57.8	1.927	1.815	1.768
57.9	2.026	1.786	1.868
58	2.005	1.711	1.805
58.1	1.889	1.718	1.758
58.2	1.884	1.895	1.74
58.3	1.859	1.783	1.724
58.4	1.891	1.773	1.695
58.5	2.033	1.757	1.753
58.6	1.809	1.816	1.708
58.7	1.774	1.877	1.712
58.8	1.906	1.847	1.746
58.9	1.921	1.722	1.78
59	1.765	1.721	1.684
59.1	1.845	1.841	1.712
59.2	1.89	1.947	1.734
59.3	1.919	1.841	1.816
59.4	1.981	1.948	1.681
59.5	1.981	1.956	1.717
59.6	1.931	1.868	1.77
59.7	1.932	1.879	1.665
59.8	1.925	1.971	1.771
59.9	1.869	1.785	1.761
60	1.99	1.804	1.798
60.1	1.973	1.812	1.79
60.2	2.014	1.823	1.737
60.3	1.911	1.942	1.651
60.4	1.887	2.005	1.71
60.5	1.88	1.895	1.696
60.6	1.941	1.941	1.605
60.7	1.872	2.014	1.718
60.8	1.849	1.871	1.685
60.9	1.922	1.906	1.667
61	1.95	1.884	1.695
61.1	2.026	1.905	1.71
61.2	1.938	1.878	1.769
61.3	1.877	1.921	1.633
61.4	1.923	1.917	1.637
61.5	1.914	2.08	1.726
61.6	1.96	2.093	1.596
61.7	1.955	2.043	1.862
61.8	1.991	2.231	1.582
61.9	1.83	1.999	1.555
62	1.756	2.007	1.653
62.1	2.031	2.037	1.69
62.2	2.014	1.96	1.646
62.3	1.934	1.967	1.597
62.4	1.939	1.96	1.729
62.5	1.85	2.019	1.686
62.6	1.888	2.017	1.692
62.7	1.956	2.008	1.653
62.8	2.074	2.018	1.635
62.9	2.055	2.016	1.583
63	2.1	1.93	1.664
63.1	1.898	1.904	1.6
63.2	2.02	1.867	1.599
63.3	1.902	2.004	1.696
63.4	1.878	2.034	1.694
63.5	1.983	2.017	1.744
63.6	1.859	2.11	1.677
63.7	1.923	2.028	1.887
63.8	2.004	2.1	1.737
63.9	2.044	2.121	1.736
64	1.837	2.114	1.68
64.1	2	2.088	1.613
64.2	1.845	1.985	1.639
64.3	1.968	2.003	1.736
64.4	1.961	2.121	1.87
64.5	1.859	2.041	1.797
64.6	1.817	2.186	1.585
64.7	1.899	2.005	1.739
64.8	1.825	2.108	1.633
64.9	1.977	2.065	1.641
65	1.875	2.153	1.682
65.1	1.924	2.045	1.822
65.2	2.033	1.996	1.729
65.3	1.923	2.1	1.826
65.4	1.99	2.015	1.757
65.5	2.006	2.085	1.801
65.6	1.953	2.11	1.799
65.7	1.976	2.09	1.715
65.8	2.099	2.113	1.671
65.9	1.995	2.049	1.663
66	2.011	2.055	1.755
66.1	1.895	2.075	1.653
66.2	1.922	2.113	1.613
66.3	2.047	2.027	1.733
66.4	1.968	1.976	1.678
66.5	1.944	2.004	1.791
66.6	1.989	2.101	1.748
66.7	1.968	2.107	1.78
66.8	1.962	2.143	1.676
66.9	1.996	2.062	1.627
67	1.948	2.232	1.642
67.1	1.878	2.231	1.65
67.2	2.006	2.172	1.589
67.3	1.974	2.133	1.616
67.4	1.98	2.103	1.764
67.5	2.063	2.048	1.647
67.6	1.983	2.121	1.674
67.7	1.897	2.104	1.609
67.8	1.904	1.954	1.635
67.9	1.96	2.064	1.666
68	1.831	2.102	1.735
68.1	1.888	2.237	1.629
68.2	1.933	2.089	1.686
68.3	2.009	2.239	1.626
68.4	1.972	2.151	1.601
68.5	1.944	2.191	1.677
68.6	1.838	2.134	1.755
68.7	1.933	2.205	1.656
68.8	2.095	2.089	1.689
68.9	2.044	2.161	1.656
69	1.908	2.147	1.717
69.1	1.891	2.143	1.725
69.2	1.945	2.107	1.725
69.3	1.975	2.053	1.696
69.4	1.925	2.044	1.73
69.5	1.96	2.046	1.765
69.6	1.96	2.069	1.658
69.7	1.938	2.091	1.698
69.8	1.913	2.003	1.712
69.9	2.001	2.081	1.615
70	1.805	2.043	1.601
70.1	1.8	2.053	1.593
70.2	1.919	2.111	1.63
70.3	1.914	2.03	1.727
70.4	1.884	2.063	1.632
70.5	1.806	2.156	1.756
70.6	1.854	2.037	1.808
70.7	1.949	2.035	1.683
70.8	1.899	2.07	1.723
70.9	1.825	2.005	1.709
71	1.887	2.045	1.82
71.1	2.015	1.98	1.649
71.2	1.984	2.039	1.734
71.3	1.899	1.943	1.734
71.4	1.857	2.089	1.863
71.5	1.881	2.059	1.736
71.6	2.006	2.014	1.747
71.7	1.864	2.155	1.678
71.8	1.837	2.091	1.694
71.9	1.887	2.153	1.769
72	1.799	2.035	1.658
72.1	1.809	2.123	1.787
72.2	1.714	2.011	1.668
72.3	1.792	1.91	1.684
72.4	1.945	1.932	1.693
72.5	1.796	2.055	1.792
72.6	1.774	2.011	1.67
72.7	1.869	2.128	1.656
72.8	1.78	2.072	1.732
72.9	1.812	2.135	1.724
73	1.868	2.094	1.736
73.1	1.939	2.112	1.803
73.2	1.872	2.143	1.908
73.3	1.875	2.199	1.83
73.4	1.949	1.993	1.809
73.5	1.964	1.999	1.761
73.6	2.106	2.013	1.872
73.7	2.002	2.184	1.859
73.8	2.096	2.124	1.896
73.9	2.027	2.08	1.852
74	1.884	2.158	1.927
74.1	1.831	2.151	1.995
74.2	1.86	2.26	1.816
74.3	1.955	2.34	1.928
74.4	1.837	2.356	1.885
74.5	1.95	2.342	1.832
74.6	1.969	2.349	1.892
74.7	1.95	2.191	1.786
74.8	1.867	2.248	1.772
74.9	1.895	2.23	2.05
75	1.941	2.176	1.884
75.1	1.849	2.116	1.951
75.2	1.895	2.177	1.795
75.3	1.934	2.332	1.864
75.4	1.929	2.313	1.795
75.5	1.97	2.226	1.857
75.6	1.915	2.246	1.916
75.7	1.662	2.21	1.847
75.8	1.809	2.196	1.925
75.9	1.876	2.226	1.893
76	1.92	2.12	1.872
76.1	1.948	2.154	1.844
76.2	1.82	2.107	1.705
76.3	1.978	2.197	1.824
76.4	1.999	2.154	1.668
76.5	2.018	2.107	1.678
76.6	1.914	2.169	1.87
76.7	1.816	2.1	1.823
76.8	1.85	2.163	1.834
76.9	1.894	2.133	1.659
77	1.921	2.118	1.746
77.1	2.056	2.117	1.706
77.2	1.954	2.111	1.751
77.3	2.06	2.125	1.754
77.4	1.926	2.042	1.83
77.5	1.876	2.235	1.632
77.6	2.031	2.24	1.705
77.7	1.882	2.14	1.703
77.8	1.899	2.146	1.738
77.9	1.816	2.305	1.625
78	1.954	2.233	1.637
78.1	1.926	2.158	1.802
78.2	2.047	2.016	1.722
78.3	2.014	2.107	1.761
78.4	2.028	2.123	1.685
78.5	2.029	2.185	1.852
78.6	1.874	2.088	1.889
78.7	1.813	2.068	1.71
78.8	1.863	2.087	1.73
78.9	1.904	2.134	1.678
79	1.928	2.102	1.744
79.1	1.883	2.045	1.656
79.2	1.851	2	1.629
79.3	1.878	2.002	1.776
79.4	1.857	1.997	1.825
79.5	1.928	2.05	1.696
79.6	2.034	2.015	1.673
79.7	1.915	2.056	1.745
79.8	1.999	2.019	1.886
79.9	1.966	2.155	1.764
80	1.917	2.115	1.699
80.1	1.846	2.07	1.755
80.2	1.767	2.076	1.72
80.3	1.979	2.037	1.71
80.4	1.929	2.091	1.751
80.5	1.891	2.129	1.729
80.6	1.972	2.108	1.708
80.7	1.786	2.069	1.703
80.8	1.829	2.167	1.822
80.9	1.927	2.12	1.662
81	1.884	2.181	1.763
81.1	1.97	2.069	1.751
81.2	1.924	2.101	1.658
81.3	1.851	2.147	1.551
81.4	1.776	2.007	1.624
81.5	1.819	2.043	1.606
81.6	1.784	2.153	1.61
81.7	1.868	2.048	1.704
81.8	1.994	2.065	1.641
81.9	1.873	2.139	1.656
82	1.885	2.068	1.587
82.1	1.88	2.11	1.582
82.2	1.932	2.106	1.68
82.3	1.906	1.995	1.71
82.4	1.89	1.998	1.799
82.5	1.895	1.983	1.648
82.6	1.868	1.938	1.583
82.7	1.826	1.928	1.724
82.8	2.021	1.944	1.536
82.9	1.917	1.951	1.597
83	1.812	2.048	1.746
83.1	1.791	2.095	1.743
83.2	1.801	2.265	1.723
83.3	1.905	2.21	1.685
83.4	1.738	2.15	1.727
83.5	1.724	2.152	1.67
83.6	1.719	2.146	1.711
83.7	1.848	2.219	1.717
83.8	1.891	2.256	1.789
83.9	1.797	2.171	1.658
84	1.817	2.261	1.597
84.1	1.723	2.212	1.703
84.2	1.832	2.269	1.756
84.3	1.81	2.331	1.749
84.4	1.81	2.288	1.764
84.5	1.89	2.299	1.861
84.6	1.962	2.255	1.813
84.7	1.815	2.107	1.831
84.8	1.763	2.234	1.804
84.9	1.8	2.333	1.813
85	1.722	2.21	1.9
85.1	1.78	2.17	1.794
85.2	1.82	2.101	1.899
85.3	1.818	2.132	1.961
85.4	1.875	2.164	1.886
85.5	1.816	2.077	1.793
85.6	1.841	2.089	1.769
85.7	1.939	2.317	1.812
85.8	1.834	2.254	1.759
85.9	1.715	2.122	1.784
86	1.804	2.241	1.881
86.1	1.958	2.166	1.946
86.2	1.922	2.116	1.847
86.3	1.847	2.1	1.822
86.4	1.85	2.121	1.809
86.5	1.914	2.192	1.942
86.6	1.921	2.204	1.732
86.7	1.849	2.142	1.773
86.8	1.935	2.323	1.88
86.9	1.816	2.193	1.902
87	1.896	2.153	1.853
87.1	1.878	2.045	1.835
87.2	1.831	2.176	1.949
87.3	1.856	2.103	1.856
87.4	1.918	2.099	1.849
87.5	1.796	2.036	1.947
87.6	1.85	2.115	1.832
87.7	1.74	2.049	1.781
87.8	1.785	1.969	1.849
87.9	1.826	2.03	1.811
88	1.823	2.031	1.91
88.1	1.861	2.118	1.877
88.2	1.924	2.193	1.817
88.3	1.886	2.104	1.732
88.4	1.913	2.093	1.802
88.5	1.881	2.088	1.837
88.6	1.749	2.218	1.766
88.7	1.832	2.372	1.804
88.8	1.791	2.299	1.779
88.9	1.821	2.277	1.996
89	1.836	2.347	1.932
89.1	1.805	2.218	1.852
89.2	1.837	2.207	1.776
89.3	1.943	2.158	1.875
89.4	1.867	2.165	1.773
89.5	1.848	2.112	1.799
89.6	1.895	2.223	1.8
89.7	1.764	2.243	1.83
89.8	1.689	2.244	1.889
89.9	1.888	2.111	1.849
90	1.962	2.203	1.778
90.1	1.714	2.18	1.951
90.2	1.809	2.103	1.867
90.3	1.805	2.112	1.948
90.4	1.838	2.137	1.936
90.5	1.928	2.357	1.943
90.6	1.77	2.1	1.94
90.7	1.847	2.156	1.903
90.8	1.868	2.284	1.955
90.9	1.839	2.104	1.915
91	1.934	2.083	1.91
91.1	1.804	2.079	1.963
91.2	1.747	1.999	1.921
91.3	1.826	2.196	2.001
91.4	1.658	2.147	1.92
91.5	1.855	2.16	1.786
91.6	1.715	2.149	1.821
91.7	1.873	2.158	1.903
91.8	1.774	2.143	1.858
91.9	1.898	2.014	1.894
92	1.823	2.067	1.986
92.1	1.751	2.116	1.872
92.2	1.781	2.292	1.956
92.3	1.756	2.244	2.051
92.4	1.744	2.219	1.884
92.5	1.762	2.131	1.834
92.6	1.748	2.18	1.859
92.7	1.758	2.322	1.877
92.8	1.671	2.372	1.774
92.9	1.826	2.165	1.817
93	1.782	2.199	1.851
93.1	1.737	2.127	1.949
93.2	1.82	2.265	1.929
93.3	1.912	2.253	1.864
93.4	1.922	2.116	1.893
93.5	1.95	2.142	1.779
93.6	1.949	2.401	1.85
93.7	1.824	2.307	1.804
93.8	1.888	2.341	1.777
93.9	1.898	2.288	1.816
94	1.837	2.277	1.808
94.1	1.812	2.278	1.88
94.2	1.861	2.197	1.86
94.3	1.926	2.199	1.768
94.4	2.059	2.19	1.749
94.5	1.922	2.33	1.807
94.6	1.74	2.145	1.762
94.7	1.723	2.261	1.733
94.8	1.597	2.174	1.665
94.9	1.762	2.18	1.727
95	1.796	2.214	1.865
95.1	1.684	2.188	1.781
95.2	1.79	2.261	1.688
95.3	1.749	2.367	1.69
95.4	1.701	2.292	1.836
95.5	1.816	2.154	1.912
95.6	1.69	2.322	1.863
95.7	1.728	2.322	1.782
95.8	1.802	2.352	1.763
95.9	1.806	2.235	1.66
96	1.723	2.251	1.915
96.1	1.775	2.249	1.808
96.2	1.682	2.211	1.774
96.3	1.646	2.221	1.845
96.4	1.696	2.206	1.828
96.5	1.795	2.202	1.728
96.6	1.77	2.336	1.8
96.7	1.755	2.262	1.753
96.8	1.711	2.327	1.892
96.9	1.68	2.187	1.844
97	1.799	2.128	1.759
97.1	1.757	2.027	1.871
97.2	1.767	2.105	1.935
97.3	1.737	2.201	1.733
97.4	1.754	2.11	1.765
97.5	1.815	2.173	1.741
97.6	1.806	2.226	1.938
97.7	1.89	1.996	1.714
97.8	1.884	2.24	1.664
97.9	1.838	2.12	1.743
98	1.858	2.116	1.757
98.1	1.738	2.119	1.885
98.2	1.801	2.166	1.822
98.3	1.733	2.102	1.746
98.4	1.775	2.224	1.648
98.5	1.896	2.081	1.936
98.6	1.785	2.116	1.84
98.7	1.87	2.051	1.918
98.8	1.762	2.036	2.01
98.9	1.832	2.06	1.843
99	1.779	2.091	1.817
99.1	1.717	2.054	1.859
99.2	1.879	2.012	1.73
99.3	1.867	2.015	1.767
99.4	1.888	1.954	1.756
99.5	1.763	2.081	1.731
99.6	1.792	2.117	1.783
99.7	1.75	2.06	1.895
99.8	1.714	2.068	1.857
99.9	1.934	2.084	1.955
100	1.947	2.15	1.839
100.1	1.893	2.223	1.807
100.2	1.813	2.242	1.859
100.3	1.774	2.258	1.854
100.4	1.713	2.175	1.831
100.5	1.703	2.133	1.757
100.6	1.687	2.114	1.688
100.7	1.795	2.028	1.994
100.8	1.74	2.14	1.733
100.9	1.761	2.123	1.771
101	1.755	2.15	1.827
101.1	1.791	2.197	1.924
101.2	1.836	2.101	1.764
101.3	1.756	2.064	1.752
101.4	1.832	2.105	1.749
101.5	1.964	2.094	1.759
101.6	1.894	2.133	1.789
101.7	1.773	2.044	1.832
101.8	1.746	2.152	1.841
101.9	1.801	2.158	1.878
102	1.742	2.129	1.925
102.1	1.814	2.164	1.96
102.2	1.736	2.184	1.837
102.3	1.709	2.129	1.838
102.4	1.775	1.954	1.848
102.5	1.738	2.058	1.824
102.6	1.848	2.195	1.802
102.7	1.819	2.184	1.926
102.8	1.777	2.256	1.864
102.9	1.726	2.121	1.874
103	1.856	2.171	1.847
103.1	1.962	2.238	2.024
103.2	1.854	2.189	1.984
103.3	1.902	2.203	1.912
103.4	1.832	2.164	1.993
103.5	1.797	1.983	1.991
103.6	1.947	2.188	1.865
103.7	1.754	2.186	1.909
103.8	1.83	2.15	1.927
103.9	1.794	2.117	1.865
104	1.85	2.111	2.008
104.1	1.778	2.273	1.962
104.2	1.865	2.273	1.9
104.3	1.877	2.242	1.867
104.4	1.801	2.167	2.064
104.5	1.835	2.26	2.03
104.6	1.934	2.272	1.915
104.7	1.861	2.243	1.958
104.8	1.803	2.317	1.886
104.9	1.838	2.241	2.052
105	1.956	2.204	2.051
105.1	1.843	2.115	1.854
105.2	1.842	2.167	2.047
105.3	1.833	2.18	1.899
105.4	1.984	2.183	1.97
105.5	1.753	2.243	1.941
105.6	1.912	2.176	1.908
105.7	1.878	2.177	1.971
105.8	1.917	2.145	1.914
105.9	1.81	2.133	1.844
106	1.77	2.16	1.84
106.1	1.776	2.2	1.829
106.2	1.731	2.174	1.832
106.3	1.721	2.06	1.867
106.4	1.753	2.137	1.835
106.5	1.768	2.091	1.985
106.6	1.665	2.139	1.934
106.7	1.745	2.146	1.796
106.8	1.769	2.156	1.793
106.9	1.773	2.183	1.886
107	1.671	2.077	1.911
107.1	1.765	2.113	1.757
107.2	1.768	2.178	1.86
107.3	1.735	2.173	1.765
107.4	1.761	2.203	1.996
107.5	1.726	2.121	1.98
107.6	1.709	2.087	2.03
107.7	1.869	2.212	1.871
107.8	1.782	2.315	1.851
107.9	1.917	2.12	1.849
108	1.772	2.011	1.88
108.1	1.793	2.16	1.796
108.2	1.826	2.181	1.867
108.3	1.869	2.213	1.952
108.4	1.909	2.156	1.842
108.5	1.833	2.182	1.658
108.6	1.737	2.222	1.787
108.7	1.861	2.221	1.855
108.8	1.916	2.109	1.862
108.9	2.021	2.277	1.979
109	1.844	2.26	1.809
109.1	1.905	2.317	1.892
109.2	1.811	2.235	2.121
109.3	1.897	2.208	1.914
109.4	1.763	2.188	1.876
109.5	1.831	2.267	1.943
109.6	1.849	2.216	1.917
109.7	1.861	2.174	1.884
109.8	1.806	2.259	1.897
109.9	1.893	2.215	1.792
110	1.853	2.273	1.806
110.1	1.718	2.351	1.749
110.2	1.792	2.239	1.817
110.3	1.813	2.233	1.819
110.4	1.996	2.226	1.839
110.5	1.785	2.131	1.845
110.6	1.771	2.32	1.878
110.7	1.719	2.219	1.83
110.8	1.811	2.151	1.816
110.9	1.835	2.271	1.773
111	1.735	2.11	1.832
111.1	1.769	2.147	1.944
111.2	1.897	2.177	1.87
111.3	1.795	2.179	1.987
111.4	1.846	2.154	2.07
111.5	1.81	2.118	2.009
111.6	1.87	2.136	2.029
111.7	1.815	2.125	2.096
111.8	1.78	2.149	2.112
111.9	1.829	2.231	1.992
112	1.791	2.104	1.963
112.1	1.81	2.096	2.065
112.2	1.846	2.209	2.13
112.3	1.888	2.137	2.08
112.4	1.929	2.225	2.181
112.5	1.863	2.238	2.208
112.6	1.84	2.227	2.055
112.7	1.788	2.166	1.981
112.8	1.768	2.155	2.108
112.9	1.901	2.114	1.971
113	1.75	2.128	1.92
113.1	1.842	2.116	2.016
113.2	1.815	2.216	1.96
113.3	2.028	2.201	2.019
113.4	1.804	2.212	2.011
113.5	1.837	2.227	2.097
113.6	1.711	2.247	1.977
113.7	1.743	2.245	1.973
113.8	1.78	2.245	1.953
113.9	1.846	2.146	1.926
114	1.784	2.21	2.041
114.1	1.686	2.211	2.042
114.2	1.716	2.191	2.04
114.3	1.767	2.131	2.065
114.4	1.847	2.219	1.994
114.5	1.826	2.294	2.037
114.6	1.647	2.231	2.016
114.7	1.693	2.225	2.006
114.8	1.696	2.184	2.001
114.9	1.847	2.184	2.078
115	1.775	2.228	1.981
115.1	1.725	2.187	1.975
115.2	1.746	2.219	1.947
115.3	1.642	2.163	2.044
115.4	1.785	2.185	1.878
115.5	1.853	2.341	1.904
115.6	1.87	2.159	1.957
115.7	1.912	2.187	1.924
115.8	1.822	2.279	1.882
115.9	1.827	2.191	1.972
116	1.681	2.257	1.875
116.1	1.671	2.176	2.094
116.2	1.71	2.257	2
116.3	1.712	2.125	1.941
116.4	1.865	2.207	1.933
116.5	1.751	2.199	2.008
116.6	1.768	2.276	1.926
116.7	1.767	2.064	1.881
116.8	1.81	2.179	1.906
116.9	1.779	2.187	2.046
117	1.771	2.095	2.017
117.1	1.808	2.158	1.924
117.2	1.891	2.07	1.849
117.3	1.903	2.129	1.858
117.4	1.906	2.076	1.879
117.5	1.758	2.027	1.856
117.6	1.86	2.055	1.97
117.7	1.889	2.057	1.88
117.8	1.811	2.053	1.924
117.9	1.821	2.121	1.904
118	1.885	2.146	1.928
118.1	1.83	1.993	1.861
118.2	1.798	2.085	1.944
118.3	1.704	2.178	1.874
118.4	1.694	2.1	1.888
118.5	1.737	2.17	1.904
118.6	1.78	2.073	1.839
118.7	1.711	2.217	1.881
118.8	1.759	2.21	1.786
118.9	1.686	2.051	1.914
119	1.698	2.115	1.849
119.1	1.825	2.055	1.936
119.2	1.706	2.134	1.873
119.3	1.705	2.239	1.8
119.4	1.782	2.079	1.881
119.5	1.757	2.1	1.868
119.6	1.837	2.169	1.809
119.7	1.768	2.209	1.806
119.8	1.745	2.104	1.916
119.9	1.878	2.22	1.917
120	1.786	2.184	1.815
120.1	1.735	2.13	1.913
120.2	1.831	2.098	2.05
120.3	1.896	2.2	1.95
120.4	1.87	2.167	1.933
120.5	1.838	2.139	1.977
120.6	1.951	2.216	2.03
120.7	1.837	2.253	1.836
120.8	1.745	2.238	1.924
120.9	1.902	2.123	2.047
121	1.923	2.193	2.011
121.1	1.872	1.973	2.029
121.2	1.968	2.146	1.94
121.3	1.992	2.154	1.902
121.4	2.007	2.081	2.038
121.5	2.026	2.076	1.999
121.6	1.923	2.146	1.989
121.7	1.965	2.208	2.058
121.8	1.914	2.122	1.962
121.9	1.958	2.258	1.835
122	1.961	2.116	1.97
122.1	1.892	2.185	1.955
122.2	1.928	2.211	1.956
122.3	2.025	2.22	1.982
122.4	2.034	2.209	1.847
122.5	1.959	2.133	1.921
122.6	1.992	2.148	1.965
122.7	1.885	2.229	1.813
122.8	1.97	2.145	1.947
122.9	2.027	2.218	1.857
123	2.044	2.036	1.982
123.1	1.895	2.073	1.903
123.2	1.935	2.128	1.981
123.3	2.008	2.106	1.942
123.4	1.932	2.114	2.003
123.5	1.966	2.076	1.968
123.6	2.048	2.138	2.191
123.7	2.132	2.17	2.1
123.8	2.014	2.183	1.985
123.9	2.16	2.154	2.071
124	1.937	2.081	2.039
124.1	2.085	2.053	1.966
124.2	2.043	2.09	1.957
124.3	2.021	2.125	2.113
124.4	1.947	2.11	1.975
124.5	1.894	2.125	2.012
124.6	1.855	2.109	2.082
124.7	1.946	2.149	1.918
124.8	2.007	2.152	1.825
124.9	2	2.139	1.959
125	2.095	2.23	2.151
125.1	2.107	2.308	2.014
125.2	1.841	2.202	1.978
125.3	1.987	2.177	1.925
125.4	1.948	2.252	2.099
125.5	2.003	2.209	2.176
125.6	2.008	2.13	2.006
125.7	2.005	2.135	2.252
125.8	2.064	2.086	2.299
125.9	2.037	2.203	2.248
126	1.952	2.146	2.129
126.1	2	2.081	2.052
126.2	2.104	2.133	2.058
126.3	1.916	2.219	2.076
126.4	2.007	2.262	2.223
126.5	1.973	2.082	2.124
126.6	2.19	2.179	2.242
126.7	2.16	2.22	2.182
126.8	2.214	2.176	2.221
126.9	2.195	2.163	2.119
127	2.115	2.144	2.143
127.1	2.12	2.236	2.121
127.2	2.114	2.222	2.148
127.3	2.212	2.173	2.081
127.4	2.155	2.073	2.144
127.5	2.185	2.177	2.176
127.6	2.05	2.121	2.162
127.7	2.096	2.254	1.99
127.8	2.104	2.211	2.052
127.9	2.087	2.219	1.977
128	2.008	2.185	2.016
128.1	2.036	2.116	1.965
128.2	1.981	2.041	1.964
128.3	2.052	2.03	1.9
128.4	2.121	2.069	1.977
128.5	1.913	2.122	2.064
128.6	2.039	2.096	2.036
128.7	2.004	2.069	2.077
128.8	2.086	2.087	1.841
128.9	2.047	1.951	1.952
129	2.069	2.175	2.065
129.1	2.079	2.166	2.063
129.2	2.118	2.178	1.93
129.3	2.059	2.17	1.925
129.4	2.109	2.235	1.945
129.5	2.118	2.3	1.906
129.6	2.081	2.251	1.827
129.7	1.926	2.251	1.899
129.8	2.046	2.19	1.902
129.9	2.135	2.168	1.895
130	2.064	2.191	1.91
130.1	2.055	2.232	2.065
130.2	2.036	2.128	1.977
130.3	2.043	2.161	2.03
130.4	2.098	2.14	2.02
130.5	2.062	2.168	2.051
130.6	2.118	2.123	2.135
130.7	2.063	2.207	2.127
130.8	1.972	2.213	2.078
130.9	2.091	2.099	2.1
131	2.066	2.138	2.043
131.1	2.017	2.113	1.985
131.2	1.994	2.111	2.168
131.3	2.056	2.099	2.123
131.4	2.151	2.195	2.189
131.5	2.205	2.147	2.383
131.6	2.172	2.064	2.126
131.7	2.148	2.071	2.147
131.8	2.028	1.988	2.153
131.9	2.016	2.053	2.109
132	1.928	2.047	2.097
132.1	2.054	2.119	2.091
132.2	2.027	2.185	2.191
132.3	1.957	2.123	2.006
132.4	2.119	2.07	2.153
132.5	1.99	2.108	2.139
132.6	2.035	2.102	2.054
132.7	2.044	2.019	2.137
132.8	1.959	2.021	2.046
132.9	1.961	2.097	2.176
133	2.005	2.031	2.181
133.1	1.997	2.025	2.126
133.2	1.901	2.122	2.14
133.3	1.897	2.028	2.11
133.4	1.999	2.08	2.157
133.5	2.02	2.138	2.027
133.6	1.959	2.061	2.049
133.7	1.983	2.1	2.041
133.8	2.019	2.082	2.04
133.9	1.994	2.027	2.088
134	1.858	2.026	2.014
134.1	1.872	2.152	2.062
134.2	1.963	2.104	1.978
134.3	1.964	2.048	2.041
134.4	1.877	2.04	2.086
134.5	1.921	2.093	2.104
134.6	2.016	2.16	2.011
134.7	1.992	2.149	1.964
134.8	1.89	2.053	1.885
134.9	2.059	2.041	1.99
135	1.996	2.227	1.936
135.1	2.024	2.076	1.9
135.2	2.096	2.126	1.959
135.3	2.048	2.136	2.212
135.4	2.065	2.158	2.076
135.5	2.025	2.174	1.978
135.6	2.025	2.127	1.999
135.7	1.925	2.08	1.983
135.8	1.903	2.075	1.922
135.9	2.052	2.063	2.038
136	1.969	2.163	2.021
136.1	2.162	2.311	1.935
136.2	2.02	2.181	1.949
136.3	1.99	2.212	1.933
136.4	1.977	2.232	1.947
136.5	1.912	2.244	2.019
136.6	1.919	2.109	2.005
136.7	1.946	2.279	1.947
136.8	1.944	2.273	2.011
136.9	2.017	2.238	1.956
137	1.931	2.129	1.989
137.1	1.83	2.174	1.963
137.2	1.846	2.267	2.013
137.3	1.904	2.127	1.974
137.4	1.863	2.123	2.085
137.5	1.926	2.134	2.076
137.6	1.82	2.189	2.025
137.7	1.92	2.173	2.077
137.8	1.911	2.189	2.066
137.9	1.805	2.195	2.035
138	1.897	2.26	1.946
138.1	1.866	2.217	1.942
138.2	1.931	2.271	1.925
138.3	1.9	2.313	1.929
138.4	1.826	2.298	1.938
138.5	1.907	2.268	1.848
138.6	1.839	2.254	1.902
138.7	1.991	2.249	2.08
138.8	1.81	2.282	1.855
138.9	1.926	2.271	1.931
139	1.959	2.227	1.974
139.1	2.11	2.181	1.905
139.2	1.95	2.198	2.027
139.3	1.844	2.147	1.914
139.4	1.842	2.141	1.96
139.5	1.886	2.171	2.012
139.6	1.9	2.025	2.04
139.7	1.896	2.112	1.943
139.8	2.005	2.081	1.963
139.9	1.878	2.144	2.042
140	1.976	2.088	1.989
140.1	1.795	2.067	2.043
140.2	1.909	2.141	1.912
140.3	1.788	2.061	1.987
140.4	1.85	2.098	2.045
140.5	1.774	1.973	2.024
140.6	1.905	2.077	2.027
140.7	1.732	2.124	2.064
140.8	1.868	2.15	2.03
140.9	1.849	2.256	2.059
141	1.698	2.111	2.228
141.1	1.879	2.179	2.203
141.2	1.88	2.23	2.223
141.3	1.784	2.22	2.127
141.4	1.825	2.168	2.121
141.5	1.939	2.183	2.128
141.6	1.824	2.239	2.166
141.7	1.8	2.299	2.089
141.8	1.958	2.159	2.088
141.9	1.895	2.158	2.045
142	1.889	2.242	2.024
142.1	1.911	2.145	2.079
142.2	1.925	2.124	1.973
142.3	1.875	2.27	2.075
142.4	1.868	2.25	2.078
142.5	1.822	2.224	2.183
142.6	1.952	2.305	2.087
142.7	2.065	2.15	2.05
142.8	1.834	2.246	1.88
142.9	1.939	2.13	1.895
143	1.985	2.116	1.911
143.1	1.941	2.257	1.949
143.2	1.981	2.193	2.033
143.3	1.77	2.189	1.985
143.4	1.836	2.26	1.984
143.5	1.82	2.214	2.002
143.6	1.818	2.197	2.043
143.7	1.832	2.281	2.019
143.8	1.929	2.355	1.949
143.9	1.919	2.237	1.925
144	1.859	2.243	1.955
144.1	1.908	2.27	1.939
144.2	1.935	2.221	1.93
144.3	1.914	2.174	1.883
144.4	1.864	2.282	1.982
144.5	1.986	2.248	1.932
144.6	1.874	2.193	1.954
144.7	1.829	2.251	1.914
144.8	1.969	2.233	2.031
144.9	2.043	2.258	1.957
145	1.979	2.172	1.929
145.1	1.888	2.172	1.918
145.2	1.919	2.2	1.867
145.3	1.982	2.278	1.91
145.4	2.008	2.237	1.869
145.5	2.038	2.235	1.965
145.6	2.048	2.217	1.79
145.7	2.025	2.324	1.961
145.8	1.853	2.266	1.975
145.9	1.847	2.257	1.984
146	2.063	2.266	2
146.1	1.85	2.425	1.931
146.2	1.909	2.326	1.963
146.3	1.952	2.264	2.042
146.4	1.872	2.202	1.904
146.5	2.056	2.41	1.875
146.6	1.979	2.257	1.9
146.7	1.872	2.323	1.892
146.8	1.861	2.266	1.978
146.9	1.944	2.215	1.856
147	1.948	2.274	1.891
147.1	1.835	2.238	1.96
147.2	1.843	2.267	2.005
147.3	1.888	2.297	1.921
147.4	1.795	2.334	1.999
147.5	1.841	2.372	1.929
147.6	1.906	2.331	1.903
147.7	1.927	2.347	1.925
147.8	1.863	2.303	2.022
147.9	1.917	2.263	1.993
148	1.92	2.316	1.955
148.1	1.923	2.353	1.961
148.2	1.923	2.363	1.931
148.3	1.825	2.212	2.017
148.4	1.83	2.349	2.037
148.5	1.897	2.347	1.956
148.6	1.951	2.355	1.97
148.7	1.78	2.245	2.123
148.8	1.91	2.223	1.956
148.9	1.836	2.051	2.029
149	1.866	2.188	2.011
149.1	1.944	2.265	1.99
149.2	1.814	2.27	2.056
149.3	1.893	2.214	1.951
149.4	1.713	2.288	2.066
149.5	1.859	2.307	2.043
149.6	1.848	2.254	1.964
149.7	1.752	2.214	1.931
149.8	1.823	2.298	1.939
149.9	1.905	2.34	1.95
150	1.936	2.359	1.922
150.1	1.842	2.357	1.912
150.2	1.774	2.357	2.052
150.3	1.737	2.301	2.031
150.4	1.881	2.309	1.911
150.5	1.868	2.287	1.912
150.6	1.761	2.258	1.931
150.7	1.725	2.244	1.985
150.8	1.764	2.285	2.02
150.9	1.936	2.282	2.083
151	1.846	2.309	1.872
151.1	1.916	2.224	1.974
151.2	1.917	2.242	2.012
151.3	1.791	2.339	2.146
151.4	1.848	2.325	2.072
151.5	1.856	2.271	1.881
151.6	1.692	2.306	2.047
151.7	1.864	2.295	2.006
151.8	1.863	2.196	2.024
151.9	1.806	2.277	1.98
152	1.793	2.291	2.055
152.1	1.629	2.248	2.023
152.2	1.777	2.252	2.116
152.3	1.876	2.308	2.104
152.4	1.89	2.277	2.108
152.5	1.929	2.254	2.108
152.6	1.916	2.432	2.035
152.7	1.914	2.347	1.998
152.8	1.849	2.29	1.994
152.9	1.842	2.383	1.984
153	1.812	2.274	1.951
153.1	1.831	2.236	1.909
153.2	1.766	2.25	1.945
153.3	1.751	2.271	1.937
153.4	1.93	2.198	1.939
153.5	1.88	2.388	1.872
153.6	1.774	2.268	2.114
153.7	1.847	2.272	1.975
153.8	1.907	2.212	1.94
153.9	1.837	2.258	1.879
154	1.817	2.38	1.942
154.1	1.702	2.29	1.98
154.2	1.78	2.268	1.851
154.3	1.702	2.11	1.969
154.4	1.795	2.136	1.879
154.5	1.892	2.179	1.9
154.6	1.728	2.175	1.868
154.7	1.78	2.166	1.955
154.8	1.779	2.191	1.878
154.9	1.796	2.205	1.86
155	1.821	2.173	1.852
155.1	1.903	2.089	1.842
155.2	1.891	2.185	1.944
155.3	1.928	2.186	1.946
155.4	1.832	2.216	1.929
155.5	1.959	2.298	1.906
155.6	1.842	2.026	1.89
155.7	1.812	2.289	2.055
155.8	1.794	2.157	2.097
155.9	1.785	2.148	1.97
156	1.691	2.118	1.964
156.1	1.759	2.243	1.92
156.2	1.838	2.278	1.841
156.3	1.692	2.177	2.004
156.4	1.909	2.231	1.998
156.5	1.828	2.249	1.901
156.6	1.8	2.183	1.959
156.7	1.811	2.227	1.891
156.8	1.91	2.307	1.887
156.9	1.962	2.257	1.963
157	1.858	2.155	1.883
157.1	1.824	2.186	1.918
157.2	1.775	2.101	1.947
157.3	1.762	2.213	2.05
157.4	1.823	2.206	1.993
157.5	1.711	2.119	2.012
157.6	1.864	2.123	2.024
157.7	1.752	2.173	1.945
157.8	1.751	2.219	2.014
157.9	1.786	2.242	1.923
158	1.745	2.251	1.957
158.1	1.916	2.349	2.011
158.2	1.882	2.396	1.919
158.3	1.749	2.492	1.926
158.4	1.83	2.45	1.977
158.5	1.777	2.323	1.911
158.6	1.879	2.401	2.089
158.7	1.88	2.272	1.999
158.8	1.925	2.391	1.96
158.9	1.876	2.345	2.003
159	1.812	2.408	1.966
159.1	1.783	2.363	1.933
159.2	1.715	2.292	1.943
159.3	1.775	2.344	1.912
159.4	1.764	2.326	1.915
159.5	1.765	2.399	2.024
159.6	1.736	2.272	1.961
159.7	1.785	2.388	2.027
159.8	1.877	2.279	1.996
159.9	1.741	2.215	1.918
160	1.725	2.271	2.009
160.1	1.823	2.166	2.056
160.2	1.861	2.356	2.08
160.3	1.761	2.272	2
160.4	1.799	2.361	1.816
160.5	1.778	2.243	1.947
160.6	1.747	2.165	1.925
160.7	1.734	2.217	2.067
160.8	1.788	2.331	2.02
160.9	1.742	2.307	1.908
161	1.756	2.24	2.068
161.1	1.765	2.277	1.909
161.2	1.808	2.263	1.961
161.3	1.924	2.201	1.995
161.4	1.75	2.153	2.05
161.5	1.737	2.151	2.017
161.6	1.866	2.201	1.945
161.7	1.703	2.292	1.964
161.8	1.768	2.122	1.961
161.9	1.661	2.042	2.087
162	1.675	2.19	2.15
162.1	1.856	2.161	2.052
162.2	1.735	2.236	1.945
162.3	1.814	2.14	1.956
162.4	1.726	2.222	1.927
162.5	1.806	2.195	1.978
162.6	1.668	2.162	1.915
162.7	1.721	2.188	2.023
162.8	1.73	2.191	1.952
162.9	1.772	2.328	1.878
163	1.742	2.434	1.959
163.1	1.784	2.391	1.913
163.2	1.769	2.379	2.005
163.3	1.842	2.196	1.947
163.4	1.753	2.23	2.04
163.5	1.784	2.289	1.864
163.6	1.801	2.388	1.899
163.7	1.863	2.271	2.012
163.8	1.852	2.219	1.914
163.9	1.86	2.136	1.923
164	1.872	2.136	1.849
164.1	1.924	2.088	1.92
164.2	1.864	2.103	1.956
164.3	1.919	2.172	1.922
164.4	1.878	2.197	2.152
164.5	1.911	2.305	1.982
164.6	1.875	2.276	1.967
164.7	1.903	2.35	2.049
164.8	1.854	2.271	1.854
164.9	1.894	2.313	1.802
165	1.987	2.323	1.729
165.1	2.047	2.319	1.854
165.2	1.907	2.34	1.861
165.3	1.862	2.255	2.043
165.4	2.134	2.267	2.057
165.5	2.046	2.201	1.967
165.6	2.124	2.261	2.054
165.7	1.984	2.24	2.083
165.8	1.891	2.247	2.056
165.9	1.952	2.281	2.038
166	1.98	2.206	1.973
166.1	2.069	2.34	2.078
166.2	2.007	2.273	2.086
166.3	2.085	2.401	1.986
166.4	2.128	2.363	2.019
166.5	2.053	2.317	2.112
166.6	2.024	2.289	1.954
166.7	1.918	2.155	2.07
166.8	1.862	2.137	1.909
166.9	2.008	2.229	1.921
167	2.038	2.192	1.967
167.1	2.003	2.329	1.934
167.2	2.003	2.182	1.93
167.3	1.992	2.328	2.061
167.4	2	2.286	2.025
167.5	1.967	2.318	2.172
167.6	1.804	2.181	2.264
167.7	1.898	2.253	2.027
167.8	2.054	2.294	1.995
167.9	2.032	2.191	1.897
168	1.988	2.144	1.897
168.1	1.998	2.317	1.883
168.2	1.971	2.413	1.912
168.3	2.053	2.31	1.909
168.4	1.999	2.25	1.836
168.5	1.996	2.212	1.879
168.6	1.928	2.342	2.1
168.7	2.008	2.405	1.996
168.8	2.019	2.361	2.048
168.9	2.065	2.315	2.009
169	1.99	2.299	2.041
169.1	2.025	2.351	1.962
169.2	1.927	2.396	1.946
169.3	2.002	2.353	1.992
169.4	1.86	2.307	2.223
169.5	1.855	2.354	2.044
169.6	1.998	2.385	2.087
169.7	2.085	2.344	2.003
169.8	1.963	2.378	2.076
169.9	2.025	2.334	1.972
170	1.953	2.431	2.051
170.1	1.951	2.326	2.018
170.2	2.045	2.367	2.079
170.3	2.021	2.208	1.972
170.4	1.929	2.313	1.923
170.5	2.057	2.285	2.068
170.6	2.144	2.265	1.928
170.7	2.109	2.398	1.914
170.8	2.104	2.377	2.066
170.9	2.181	2.334	2.055
171	2.074	2.377	2.038
171.1	2.059	2.346	1.988
171.2	2.093	2.351	1.921
171.3	1.984	2.334	2.056
171.4	2.036	2.238	2.033
171.5	1.927	2.253	2.018
171.6	1.906	2.334	2.095
171.7	1.984	2.482	1.887
171.8	2.025	2.285	1.964
171.9	2.137	2.384	1.893
172	2.076	2.314	1.991
172.1	2.071	2.379	1.973
172.2	2.173	2.309	1.984
172.3	1.996	2.359	1.994
172.4	2.108	2.285	1.908
172.5	2.044	2.389	1.908
172.6	2.077	2.351	1.931
172.7	2.031	2.304	1.898
172.8	1.944	2.326	1.921
172.9	1.982	2.269	1.945
173	1.969	2.363	1.949
173.1	1.958	2.323	1.885
173.2	1.923	2.243	1.801
173.3	1.954	2.317	1.885
173.4	2.084	2.348	1.898
173.5	2.035	2.286	1.857
173.6	2.063	2.309	1.993
173.7	1.951	2.313	1.757
173.8	1.975	2.196	1.849
173.9	2.021	2.302	1.87
174	2.09	2.224	1.98
174.1	2.171	2.184	1.99
174.2	2.049	2.186	1.947
174.3	1.998	2.307	2.103
174.4	2.051	2.124	1.946
174.5	2.04	2.178	2.111
174.6	2.024	2.179	2.023
174.7	2.086	2.125	1.92
174.8	2.113	2.221	2.072
174.9	2.239	2.252	2.02
175	2.034	2.202	2.018
175.1	2.05	2.21	2.057
175.2	1.972	2.205	2.035
175.3	2.018	2.173	1.936
175.4	2.126	2.249	1.834
175.5	1.992	2.226	1.9
175.6	2.129	2.328	1.932
175.7	2.068	2.22	1.916
175.8	2.076	2.159	2.002
175.9	2.152	2.249	1.975
176	2.133	2.247	2.038
176.1	2.075	2.332	1.921
176.2	2.031	2.209	1.969
176.3	2.048	2.21	2.005
176.4	2.152	2.314	2.027
176.5	2.019	2.181	1.91
176.6	2.021	2.203	1.933
176.7	1.983	2.206	1.877
176.8	1.963	2.351	2.041
176.9	1.996	2.312	2.043
177	1.866	2.36	2.012
177.1	1.965	2.29	1.998
177.2	1.896	2.271	2.029
177.3	1.961	2.287	2.134
177.4	2.052	2.198	1.939
177.5	2.079	2.284	1.983
177.6	2.047	2.374	2.031
177.7	2.035	2.289	1.974
177.8	2.092	2.329	2.137
177.9	2.052	2.302	1.997
178	2.117	2.286	1.948
178.1	1.975	2.216	1.991
178.2	1.966	2.242	1.979
178.3	1.995	2.289	2.046
178.4	1.95	2.353	2.236
178.5	2.047	2.41	2.19
178.6	1.994	2.307	2.306
178.7	1.998	2.383	2.024
178.8	1.937	2.397	2.056
178.9	1.905	2.285	2.091
179	2.02	2.273	1.928
179.1	2.086	2.28	2.084
179.2	2.014	2.29	2.039
179.3	2.061	2.144	2.137
179.4	1.965	2.276	2.081
179.5	1.938	2.384	2.228
179.6	1.994	2.198	2.228
179.7	1.937	2.294	2.194
179.8	1.92	2.194	2.143
179.9	2.095	2.24	2.19
180	2.054	2.278	2.171
180.1	1.958	2.186	2.176
180.2	2.053	2.201	2.304
180.3	2.093	2.447	2.287
180.4	2.023	2.238	2.264
180.5	1.927	2.135	2.303
180.6	1.8	2.204	2.177
180.7	1.931	2.253	2.247
180.8	1.905	2.288	2.287
180.9	1.826	2.22	2.197
181	1.899	2.306	2.168
181.1	1.968	2.262	2.435
181.2	1.977	2.308	2.271
181.3	2.107	2.351	2.431
181.4	1.967	2.41	2.214
181.5	1.998	2.359	2.306
181.6	2.125	2.286	2.477
181.7	2.032	2.271	2.297
181.8	2.088	2.446	2.3
181.9	1.988	2.363	2.286
182	2.069	2.446	2.205
182.1	2.108	2.354	2.094
182.2	2.101	2.347	2.349
182.3	2.018	2.349	2.314
182.4	2.185	2.399	2.282
182.5	2.075	2.447	2.369
182.6	2.159	2.467	2.404
182.7	2.101	2.447	2.318
182.8	2.24	2.467	2.281
182.9	2.093	2.531	2.222
183	2.185	2.541	2.203
183.1	2.112	2.389	2.244
183.2	2.149	2.478	2.124
183.3	2.176	2.485	2.078
183.4	2.191	2.451	2.22
183.5	2.156	2.369	2.196
183.6	1.919	2.312	2.343
183.7	1.981	2.33	2.242
183.8	2.052	2.411	2.241
183.9	2.14	2.306	2.221
184	2.053	2.237	2.172
184.1	2.088	2.403	2.28
184.2	2.044	2.484	2.238
184.3	2.049	2.385	2.222
184.4	2.007	2.4	2.3
184.5	1.953	2.478	2.235
184.6	2.13	2.402	2.205
184.7	2.022	2.335	2.267
184.8	2.056	2.479	2.294
184.9	2.13	2.414	2.438
185	2.106	2.438	2.209
185.1	2.121	2.485	2.308
185.2	2.006	2.469	2.254
185.3	1.996	2.454	2.257
185.4	1.857	2.383	2.361
185.5	1.893	2.542	2.378
185.6	1.997	2.4	2.399
185.7	2.085	2.468	2.382
185.8	2.019	2.491	2.405
185.9	2.016	2.382	2.338
186	1.962	2.292	2.346
186.1	2.072	2.326	2.271
186.2	1.916	2.305	2.302
186.3	2.071	2.318	2.437
186.4	2.037	2.316	2.435
186.5	2.21	2.346	2.448
186.6	2.047	2.421	2.36
186.7	2.032	2.333	2.409
186.8	2.092	2.331	2.33
186.9	2.026	2.44	2.312
187	2.198	2.407	2.282
187.1	2.109	2.36	2.29
187.2	2.123	2.403	2.403
187.3	2.061	2.417	2.29
187.4	2.058	2.468	2.359
187.5	2.069	2.311	2.275
187.6	2.063	2.415	2.292
187.7	2.115	2.452	2.168
187.8	2.083	2.353	2.248
187.9	2.095	2.436	2.19
188	2.037	2.423	2.279
188.1	2.046	2.431	2.438
188.2	2.05	2.478	2.414
188.3	2.074	2.407	2.299
188.4	2.192	2.248	2.285
188.5	2.12	2.404	2.35
188.6	2.087	2.331	2.175
188.7	2.158	2.395	2.272
188.8	2.09	2.326	2.219
188.9	1.974	2.485	2.24
189	1.945	2.49	2.23
189.1	2.094	2.449	2.397
189.2	2.116	2.515	2.39
189.3	2.164	2.524	2.393
189.4	2.142	2.528	2.302
189.5	1.99	2.432	2.297
189.6	2.015	2.367	2.307
189.7	2.004	2.487	2.223
189.8	2.087	2.482	2.221
189.9	1.863	2.536	2.3
190	2.14	2.507	2.356
190.1	2	2.424	2.279
190.2	1.958	2.376	2.187
190.3	2.093	2.588	2.154
190.4	2.04	2.535	2.249
190.5	1.973	2.601	2.214
190.6	1.992	2.473	2.163
190.7	2.072	2.529	2.313
190.8	2.018	2.479	2.336
190.9	1.981	2.538	2.269
191	1.979	2.421	2.344
191.1	2.143	2.533	2.157
191.2	1.941	2.546	2.173
191.3	1.959	2.544	2.246
191.4	2.037	2.433	2.203
191.5	2.065	2.471	2.144
191.6	2.027	2.582	2.057
191.7	1.967	2.526	2.282
191.8	1.986	2.594	2.292
191.9	1.994	2.532	2.135
192	2.077	2.481	2.089
192.1	2.133	2.554	2.038
192.2	2.024	2.526	2.198
192.3	2.085	2.555	2.152
192.4	2.104	2.55	2.101
192.5	2.098	2.711	2.081
192.6	2.034	2.679	2.227
192.7	2.02	2.67	2.095
192.8	2.074	2.621	2.141
192.9	2.019	2.583	2.117
193	2.009	2.674	2.118
193.1	1.982	2.589	2.105
193.2	2.014	2.586	2.019
193.3	2.036	2.506	2.013
193.4	2.046	2.593	2.078
193.5	1.868	2.533	2.075
193.6	1.912	2.601	1.989
193.7	1.908	2.654	2.143
193.8	1.978	2.507	2.113
193.9	1.896	2.496	2.054
194	1.969	2.422	2.079
194.1	2.004	2.49	2.06
194.2	1.958	2.425	2.098
194.3	1.932	2.529	2.112
194.4	1.92	2.446	1.997
194.5	2.018	2.431	2.059
194.6	2.043	2.412	2.073
194.7	1.892	2.374	2.064
194.8	1.955	2.352	2.115
194.9	1.947	2.426	2.149
195	2.036	2.439	1.963
195.1	1.998	2.465	2.023
195.2	1.916	2.35	2.012
195.3	1.951	2.419	1.995
195.4	2.009	2.506	1.929
195.5	2.016	2.409	1.871
195.6	1.993	2.456	1.878
195.7	2.055	2.432	1.935
195.8	2.037	2.493	1.958
195.9	2.143	2.373	2.035
196	1.994	2.492	1.922
196.1	2.02	2.469	2.035
196.2	2.098	2.517	1.976
196.3	2.07	2.44	1.999
196.4	2.024	2.454	1.936
196.5	2.064	2.406	1.958
196.6	2.067	2.373	2.027
196.7	2.017	2.528	2.018
196.8	2.059	2.527	2.041
196.9	2.074	2.529	2.152
197	2.095	2.48	2.026
197.1	2.11	2.537	2.241
197.2	2.129	2.573	2.151
197.3	2.094	2.568	2.163
197.4	1.962	2.519	2.137
197.5	1.954	2.457	2.093
197.6	2.057	2.432	2.156
197.7	2.051	2.5	2.101
197.8	1.983	2.424	2.195
197.9	2.056	2.422	2.132
198	2.128	2.43	2.097
198.1	2.068	2.33	2.144
198.2	2.032	2.424	2.158
198.3	2.04	2.486	2.177
198.4	1.977	2.527	2.178
198.5	2.045	2.495	2.247
198.6	2.011	2.41	2.208
198.7	2.046	2.527	2.16
198.8	1.996	2.506	2.267
198.9	2.043	2.583	2.169
199	1.994	2.412	2.335
199.1	1.971	2.46	2.131
199.2	2.122	2.447	2.381
199.3	2.103	2.484	2.486
199.4	2.043	2.499	2.423
199.5	1.935	2.566	2.414
199.6	2.088	2.497	2.337
199.7	2.103	2.413	2.535
199.8	2.029	2.476	2.235
[truncated: 6,041 more rows]
