# Supplementary material for: Structural features of Dnase1L3 responsible for serum antigen clearance
Source: Commun Biol. 2022 Aug 16;5:825. doi: 10.1038/s42003-022-03755-5 (PMC9381713; doi:10.1038/s42003-022-03755-5)
Supplement: Supplementary file 4 — Supplementary Data 1–13 [file 42003_2022_3755_MOESM4_ESM.zip › Supplementary Data/Supplementary Data 3- Fig2b_ANS.xlsx]

## Sheet: R206C
Wavelength	Sample	Mean	SD
400	R206C	16.6667	1.24722
405	R206C	28.3333	2.35702
410	R206C	42.3333	4.49691
415	R206C	55.3333	4.78423
420	R206C	77	5.65685
425	R206C	100	7.34847
430	R206C	122.333	5.79272
435	R206C	153	12.2474
440	R206C	181.667	13.9124
445	R206C	202.333	11.1455
450	R206C	229	9.62635
455	R206C	233.333	15.107
460	R206C	249.333	19.1369
465	R206C	265.667	21.914
470	R206C	261.667	25.2499
475	R206C	270.333	23.0121
480	R206C	270	16.5126
485	R206C	268.333	20.4993
490	R206C	261	13.9523
495	R206C	244.667	14.2906
500	R206C	239.667	17.1335
505	R206C	229	17.4547
510	R206C	213	17.9072
515	R206C	203.333	15.4128
520	R206C	188	14.4453
525	R206C	177.333	14.8174
530	R206C	159.333	15.5421
535	R206C	154.667	7.58654
540	R206C	140.333	14.9741
545	R206C	125	7.78888
550	R206C	119.667	10.6562
555	R206C	110.333	7.58654
560	R206C	103.333	10.4987
565	R206C	96.6667	7.84573
570	R206C	85.3333	5.4365
575	R206C	77	9.93311
580	R206C	76.3333	4.98888
585	R206C	66.3333	6.18241
590	R206C	65.3333	6.84755
595	R206C	55.6667	7.93025
600	R206C	53.6667	9.46338

## Sheet: WT
Wavelength	Sample	Mean	SD
400	WT	14	1.41421
405	WT	18.3333	2.0548
410	WT	26.3333	3.85861
415	WT	31.6667	2.0548
420	WT	36.3333	4.6428
425	WT	43.3333	3.85861
430	WT	52	4.32049
435	WT	66	6.97615
440	WT	78.3333	6.12826
445	WT	87.3333	6.79869
450	WT	100.333	7.31817
455	WT	112	10.6145
460	WT	117	10.9848
465	WT	132.667	8.21922
470	WT	133	12.0277
475	WT	143.333	8.01388
480	WT	145.333	12.4989
485	WT	145.667	9.28559
490	WT	144	8.48528
495	WT	147	9.4163
500	WT	144.667	11.1455
505	WT	138.333	5.90668
510	WT	133.667	9.10433
515	WT	130	7.25718
520	WT	123.667	4.02768
525	WT	111.333	5.90668
530	WT	115.667	7.13364
535	WT	107	5.71548
540	WT	101	6.48074
545	WT	95	8.52447
550	WT	90.6667	6.94422
555	WT	88.6667	4.10961
560	WT	82.3333	7.4087
565	WT	77	5.71548
570	WT	69.6667	6.12826
575	WT	65	4.96655
580	WT	58.3333	3.85861
585	WT	57.3333	3.85861
590	WT	54	5.35413
595	WT	47.6667	2.49444
600	WT	44	1.41421

## Sheet: MBP
Wavelength	Sample	Mean	SD
400	MBP	21	2.16025
405	MBP	26	1.63299
410	MBP	31.3333	3.39935
415	MBP	36.6667	2.0548
420	MBP	37	4.08248
425	MBP	46	5.71548
430	MBP	51.6667	3.09121
435	MBP	63.3333	4.78423
440	MBP	71.6667	8.80656
445	MBP	80.6667	6.2361
450	MBP	85.3333	8.57645
455	MBP	99	5.35413
460	MBP	104	8.83176
465	MBP	112	9.20145
470	MBP	117.667	9.42809
475	MBP	123.667	7.4087
480	MBP	119.333	8.65384
485	MBP	130.667	6.59966
490	MBP	130.333	7.58654
495	MBP	125.333	11.0855
500	MBP	124	9.20145
505	MBP	125	4.96655
510	MBP	122.333	9.53357
515	MBP	119.333	5.31246
520	MBP	121.333	10.6562
525	MBP	112.667	8.73053
530	MBP	108	11.3137
535	MBP	99.3333	4.18994
540	MBP	100	4.96655
545	MBP	99.3333	5.4365
550	MBP	91.3333	4.98888
555	MBP	83.6667	5.90668
560	MBP	78	5.35413
565	MBP	70.3333	9.28559
570	MBP	71.3333	2.49444
575	MBP	68	5.09902
580	MBP	59.6667	4.49691
585	MBP	54.3333	4.71405
590	MBP	51.3333	7.71722
595	MBP	50.6667	3.29983
600	MBP	44	3.55903

## Sheet: Buffer
Wavelength	Sample	Mean	SD
400	Buffer	5.66667	2.0548
405	Buffer	10.6667	2.49444
410	Buffer	15.6667	3.29983
415	Buffer	18	3.74166
420	Buffer	14.6667	3.29983
425	Buffer	13	4.96655
430	Buffer	12.6667	3.85861
435	Buffer	12.6667	5.24934
440	Buffer	11.6667	4.92161
445	Buffer	15.6667	5.18545
450	Buffer	15.3333	5.24934
455	Buffer	17.3333	4.49691
460	Buffer	22	2.82843
465	Buffer	23	5.71548
470	Buffer	28	2.82843
475	Buffer	27.3333	3.85861
480	Buffer	31	2.44949
485	Buffer	33	3.55903
490	Buffer	37.6667	3.68179
495	Buffer	40.3333	1.69967
500	Buffer	41.6667	2.86744
505	Buffer	44.6667	4.18994
510	Buffer	44.3333	4.02768
515	Buffer	46.3333	2.0548
520	Buffer	48.6667	3.39935
525	Buffer	49.3333	4.49691
530	Buffer	48.3333	0.471405
535	Buffer	47	5.09902
540	Buffer	45.6667	2.86744
545	Buffer	46.6667	4.18994
550	Buffer	46.6667	4.49691
555	Buffer	46	3.55903
560	Buffer	41.6667	1.69967
565	Buffer	42.3333	3.39935
570	Buffer	40.6667	5.79272
575	Buffer	38	2.16025
580	Buffer	39	4.32049
585	Buffer	36.3333	3.68179
590	Buffer	31.3333	0.942809
595	Buffer	32	5.35413
600	Buffer	31.3333	3.29983
