# Supplementary material for: Structural features of Dnase1L3 responsible for serum antigen clearance
Source: Commun Biol. 2022 Aug 16;5:825. doi: 10.1038/s42003-022-03755-5 (PMC9381713; doi:10.1038/s42003-022-03755-5)
Supplement: Supplementary file 4 — Supplementary Data 1–13 [file 42003_2022_3755_MOESM4_ESM.zip › Supplementary Data/Supplementary Data 4- Fig2C_DeltG.xlsx]

## Sheet: R206CRosEnergyFolding_df
Energy	runNumber	residue
-651.43	1	WT
-664.51	1	WT
-675.16	1	WT
-660.61	1	WT
-672.91	1	WT
-677.38	1	WT
-663.02	1	WT
-652.59	1	WT
-624.86	1	WT
-648.43	1	WT
-684.14	2	WT
-674.56	2	WT
-686.24	2	WT
-687.82	2	WT
-668.46	2	WT
-672.07	2	WT
-688.02	2	WT
-672.93	2	WT
-671.6	2	WT
-653.2	2	WT
-656.49	3	WT
-667.76	3	WT
-655.22	3	WT
-653.94	3	WT
-659.28	3	WT
-663.96	3	WT
-659.29	3	WT
-659.12	3	WT
-670.83	3	WT
-653.9	3	WT
-607.7	1	R206C
-647.45	1	R206C
-637.46	1	R206C
-671.59	1	R206C
-657.3	1	R206C
-644.43	1	R206C
-686.81	1	R206C
-645.84	1	R206C
-625.22	1	R206C
-635.25	1	R206C
-646.5	2	R206C
-659.91	2	R206C
-666.62	2	R206C
-646.55	2	R206C
-669.47	2	R206C
-634.84	2	R206C
-672.56	2	R206C
-648.89	2	R206C
-653.4	2	R206C
-665.06	2	R206C
-634.12	3	R206C
-649.87	3	R206C
-644.82	3	R206C
-658.2	3	R206C
-649.2	3	R206C
-647.93	3	R206C
-649.1	3	R206C
-657.34	3	R206C
-665.94	3	R206C
-649.5	3	R206C
