# Supplementary material for: Structural features of Dnase1L3 responsible for serum antigen clearance
Source: Commun Biol. 2022 Aug 16;5:825. doi: 10.1038/s42003-022-03755-5 (PMC9381713; doi:10.1038/s42003-022-03755-5)
Supplement: Supplementary file 4 — Supplementary Data 1–13 [file 42003_2022_3755_MOESM4_ESM.zip › Supplementary Data/Supplementary Data 5- Fig4d_pKa.xlsx]

## Sheet: pKaCalcEnzyme_c
residue	7KIU_ChainA	7KIU_ChainB	7KIU_ChainC	7KIU_ChainD	Run2_MD_D1L3_clean	1ATN_clean	1DNK_clean	2DNJ_clean	3DNI_clean	3CJC_clean	2A42_clean	4AWN
Glu-59	2.51	2.73	2.49	2.47	2.46	2.35	2.81	2.46	2.79	2.35	2.72	2.73
His-155	7.07	7.12	7.1	7.16	7.07	7.06	7.38	7.3	7.29	7.04	7.2	7.5
Asp-189	2.45	2.61	2.61	2.5	3.03	2.32	2.62	2.69	2.5	2.92	2.51	2.64
Asp-234	1.23	2.43	1.28	1.34	2.48	2.44	1.82	1.64	2.41	2.69	2.43	1.95
His-274	7.37	7.45	7.53	7.42	7.11	7.42	7.46	7.53	7.4	7.72	7.52	7.71
