# Supplementary material for: Structural features of Dnase1L3 responsible for serum antigen clearance
Source: Commun Biol. 2022 Aug 16;5:825. doi: 10.1038/s42003-022-03755-5 (PMC9381713; doi:10.1038/s42003-022-03755-5)
Supplement: Supplementary file 4 — Supplementary Data 1–13 [file 42003_2022_3755_MOESM4_ESM.zip › Supplementary Data/Supplementary Data 6-FigS8_FP_R132A.xlsx]

## Sheet: WT
Conc	FP1	FP2	FP_3
0	76	90	74
4.81	85	84	78
48.2	83	86	82
481.8	109	135	122
4818	226	207	210
7227	215	224	216
9636	219	202	215
14455	208	211	215

## Sheet: R132A
Conc	FP1	FP2	FP_3
0	71	80	78
17.66	89	88	82
176.6	83	78	83
1766	97	76	91
17663	152	134	148
26495	152	143	142
35327	135	134	136
52990	129	139	120

## Sheet: Dnase1
Conc	FP1	FP2	FP3
0	73	89	333
0	73	89	333
0.01	74	90	87
0.1	86	76	99
1	87	92	87
10	96	84	99
100	83	75	99
1000	93	97	99
10000	141	127	145
50000	NAN	136	NAN
