# Supplementary material for: Structural features of Dnase1L3 responsible for serum antigen clearance
Source: Commun Biol. 2022 Aug 16;5:825. doi: 10.1038/s42003-022-03755-5 (PMC9381713; doi:10.1038/s42003-022-03755-5)
Supplement: Supplementary file 4 — Supplementary Data 1–13 [file 42003_2022_3755_MOESM4_ESM.zip › Supplementary Data/Supplementary Data 8- Fig5B_BarrierTransfection.xlsx]

## Sheet: Sheet1
% Degradation	R1	R2	R3
D1L3 FL	59.71	61.32	57.5
D1L3 ΔCTD	36.96	31.47	48.68
D1	21.61	21.91	21.47
