# Supplementary material for: Structural features of Dnase1L3 responsible for serum antigen clearance
Source: Commun Biol. 2022 Aug 16;5:825. doi: 10.1038/s42003-022-03755-5 (PMC9381713; doi:10.1038/s42003-022-03755-5)
Supplement: Supplementary file 4 — Supplementary Data 1–13 [file 42003_2022_3755_MOESM4_ESM.zip › Supplementary Data/Supplementary Data 9- Fig5C_IC_degradation.xlsx]

## Sheet: Dnase1L3
	% Immune complex degradation
Mass in ug/ul	D1L3 R1	D1L3 R2	D1L3 R3	Average	Std Dev
570	90.0151	84.046	88.3152	87.4588	3.07536
285	84.7201	85.2253	80.6159	83.5205	2.52804
143	68.0787	78.6034	72.5285	73.0702	5.28322
71	61.2708	56.7595	51.5657	56.532	4.85653
36	26.475	70.7774	29.2443	42.1656	24.8172
18	8.32073	21.7578	21.1568	17.0785	7.59037
9	0	25.1978	17.5336	14.2438	12.917
blank	0	0	0	0	0

## Sheet: Dnase1L3 deltCTD
	% Immune complex degradation
Mass in ug/ul	D1L3 ΔCTDR1	D1L3 ΔCTD R2	D1L3 ΔCTD R3	Average	Std Dev
570	43.9104	54.8827	56.3787	51.7239	6.80796
285	47.8858	50.6245	36.4113	44.9739	7.5408
143	24.7561	44.5685	22.1359	30.4868	12.2653
71	22.3166	14.6669	5.33068	14.1047	8.5069
36	21.2324	19.3036	11.1131	17.2164	5.37282
18	15.3596	11.4497	11.4745	12.7613	2.25026
9	16.0824	39.3641	16.5342	23.9936	13.3132
blank	0	0	0	0	0

## Sheet: Dnase1
	% Immune complex degradation
Mass in ug/ul	D1 R1	D1 R2	D1 R3	Average	Std Dev
570	54.3311	57.6588	54.2907	55.4269	1.93304
285	50.3311	41.6304	51.6637	47.8751	5.44894
143	32.7309	45.837	51.6637	43.4105	9.69686
71	12.894	10.9516	26.2697	16.7051	8.33995
36	4.29799	0	0	0	2.48145
18	0	0	0	0	0
9	0	0	0	0	0
blank	0	0	0	0	0
